# Supplementary material for: A Biohistorical Perspective of Typhoid and Antimicrobial Resistance
Source: Clin Infect Dis. 2019 Oct 15;69(Suppl 5):S388–94. doi: 10.1093/cid/ciz556 (PMC6792120; doi:10.1093/cid/ciz556)
Supplement: ciz556_suppl_Supplemental-Table-1 [file ciz556_suppl_supplemental-table-1.xlsx]

## Sheet: 4 Figure Biosocial History AMR 
Sample_ID	Accession_no	Genotype	Country	Year	Publication
10593_2_44	ERS330808	0.0.1	Cameroon	1998	Wong et al 2016
10593_2_42	ERS330889	0.0.1	Cameroon	2000	Wong et al 2016
16549_8_59	ERS668109	0.0.1	Ghana	Unknown	Park et al 2018
14555_2_15	ERS481091	0.0.1	Nigeria	2013	International Typhoid Consortium et al 2016
14555_2_63	ERS481179	0.0.1	Nigeria	2013	International Typhoid Consortium et al 2016
SRR5989320	SRR5989320	0.0.1	UK_No_Travel_Reported	2016	Ingle et al 2019
10562_2_20	ERS326292	0.0.2	Indonesia	2011	Wong et al 2016
10493_1_48	ERS326350	0.0.2	Indonesia	2010	Wong et al 2016
SRR3049159	SRR3049159	0.0.2	Indonesia	2014	Ingle et al 2019
SRR3049896	SRR3049896	0.0.2	UK_No_Travel_Information	2014	Ingle et al 2019
16404_6_52	ERS668244	0.0.3	Ghana	Unknown	Park et al 2018
16399_4_6	ERS668381	0.0.3	Ghana	Unknown	Park et al 2018
10349_1_89	ERS249003	0.0.3	India	2002	Wong et al 2016
13071_1_93	ERS462552	0.0.3	Nigeria	2009	International Typhoid Consortium et al 2016
13103_1_13	ERS462568	0.0.3	Nigeria	2010	International Typhoid Consortium et al 2016
13134_1_16	ERS462571	0.0.3	Nigeria	2010	International Typhoid Consortium et al 2016
13134_1_24	ERS462579	0.0.3	Nigeria	2011	International Typhoid Consortium et al 2016
14555_2_17	ERS481094	0.0.3	Nigeria	2010	International Typhoid Consortium et al 2016
14555_2_25	ERS481109	0.0.3	Nigeria	2010	International Typhoid Consortium et al 2016
14555_2_58	ERS481170	0.0.3	Nigeria	2010	International Typhoid Consortium et al 2016
SRR1963504	SRR1963504	0.0.3	UK_No_Travel_Reported	2014	Ingle et al 2019
SRR5584580	SRR5584580	0.0.3	UK_No_Travel_Reported	2017	Ingle et al 2019
10592_2_36	ERS330919	0.1.0	Algeria	2009	Wong et al 2016
10593_2_63	ERS330920	0.1.0	Algeria	2009	Wong et al 2016
SRR4063809	SRR4063809	0.1.0	Egypt	2015	Ingle et al 2019
8490_6_45	ERS163558	0.1.0	Fiji	1996	Wong et al 2016
SRR5500454	SRR5500454	0.1.0	Iraq	2015	Ingle et al 2019
10349_1_88	ERS249002	0.1.0	Morocco	2000	Wong et al 2016
10593_2_9	ERS330816	0.1.0	Morocco	1999	Wong et al 2016
10593_2_6	ERS330837	0.1.0	Morocco	2000	Wong et al 2016
10592_2_68	ERS330809	0.1.0	Senegal	1999	Wong et al 2016
10592_2_57	ERS330835	0.1.1	Cameroon	2001	Wong et al 2016
10593_2_31	ERS330921	0.1.1	Cameroon	1958	Wong et al 2016
10593_2_55	ERS330836	0.1.2	Algeria	1999	Wong et al 2016
10592_2_38	ERS330807	0.1.3	Peru	1998	Wong et al 2016
10593_2_14	ERS330868	1.1.1	Algeria	2005	Wong et al 2016
10071_3_32	ERS223352	1.1.2	South_Africa	2007	Wong et al 2016
10071_3_59	ERS223379	1.1.2	South_Africa	2012	Wong et al 2016
10593_2_82	ERS330859	1.1.3	Angola	2001	Wong et al 2016
10592_2_63	ERS330905	1.1.3	DRC	1976	Wong et al 2016
10493_1_28	ERS326277	1.1.4	Unknown	2011	Wong et al 2016
16399_4_54	ERS668450	1.2.0	Ethiopia	2012	Park et al 2018
ERR2663777	ERR2663777	1.2.1	Bangladesh	2010	Tanmoy et al 2018
ERR2663784	ERR2663784	1.2.1	Bangladesh	2011	Tanmoy et al 2018
10561_2_77	ERS325307	1.2.1	Vietnam	1993	Wong et al 2016
10541_1_57	ERS325049	2.0.0	Argentina	2001	Wong et al 2016
10541_1_68	ERS325060	2.0.0	Argentina	1999	Wong et al 2016
10592_2_55	ERS330839	2.0.0	Armenia	1998	Wong et al 2016
ERR2663521	ERR2663521	2.0.0	Bangladesh	2006	Tanmoy et al 2018
ERR2663627	ERR2663627	2.0.0	Bangladesh	2006	Tanmoy et al 2018
ERR2663651	ERR2663651	2.0.0	Bangladesh	2008	Tanmoy et al 2018
ERR2663672	ERR2663672	2.0.0	Bangladesh	2008	Tanmoy et al 2018
ERR2663673	ERR2663673	2.0.0	Bangladesh	2005	Tanmoy et al 2018
ERR2663684	ERR2663684	2.0.0	Bangladesh	2008	Tanmoy et al 2018
ERR2663754	ERR2663754	2.0.0	Bangladesh	2013	Tanmoy et al 2018
ERR2663776	ERR2663776	2.0.0	Bangladesh	2011	Tanmoy et al 2018
ERR2663798	ERR2663798	2.0.0	Bangladesh	2012	Tanmoy et al 2018
ERR2663814	ERR2663814	2.0.0	Bangladesh	2010	Tanmoy et al 2018
ERR2663816	ERR2663816	2.0.0	Bangladesh	2010	Tanmoy et al 2018
ERR2663817	ERR2663817	2.0.0	Bangladesh	2010	Tanmoy et al 2018
ERR2663822	ERR2663822	2.0.0	Bangladesh	2010	Tanmoy et al 2018
ERR2663828	ERR2663828	2.0.0	Bangladesh	2011	Tanmoy et al 2018
ERR2663890	ERR2663890	2.0.0	Bangladesh	2009	Tanmoy et al 2018
ERR2663899	ERR2663899	2.0.0	Bangladesh	2010	Tanmoy et al 2018
ERR2663901	ERR2663901	2.0.0	Bangladesh	2010	Tanmoy et al 2018
10493_1_34	ERS326302	2.0.0	Bangladesh	2010	Wong et al 2016
10493_1_35	ERS326303	2.0.0	Bangladesh	2010	Wong et al 2016
10493_1_36	ERS326304	2.0.0	Bangladesh	2010	Wong et al 2016
10493_1_37	ERS326305	2.0.0	Bangladesh	2010	Wong et al 2016
8490_6_46	ERS163559	2.0.0	Fiji	1996	Wong et al 2016
8616_4_52	ERS168230	2.0.0	India	2011	Wong et al 2016
10593_2_5	ERS330823	2.0.0	India	2000	Wong et al 2016
SRR7165528	SRR7165528	2.0.0	Iraq	2016	Ingle et al 2019
10592_2_51	ERS330810	2.0.0	Morocco	1999	Wong et al 2016
10593_2_43	ERS330811	2.0.0	Morocco	2000	Wong et al 2016
22027_3_5	ERS1545626	2.0.0	Nepal	2016	Britto et al 2018
SRR5989307	SRR5989307	2.0.0	Nepal	2016	Ingle et al 2019
SRR5632262	SRR5632262	2.0.0	UK_No_Travel_Reported	2017	Ingle et al 2019
SRR5990292	SRR5990292	2.0.0	UK_No_Travel_Reported	2015	Ingle et al 2019
SRR7166113	SRR7166113	2.0.0	UK_No_Travel_Reported	2016	Ingle et al 2019
10592_2_14	ERS329514	2.0.0	Pakistan	2003	Wong et al 2016
10592_2_7	ERS329530	2.0.0	Pakistan	2003	Wong et al 2016
10592_2_18	ERS329533	2.0.0	Pakistan	2003	Wong et al 2016
10592_2_5	ERS329540	2.0.0	Pakistan	2003	Wong et al 2016
SRR7165013	SRR7165013	2.0.0	Pakistan	2016	Ingle et al 2019
SRR7165798	SRR7165798	2.0.0	Pakistan	2016	Ingle et al 2019
ERR2663661	ERR2663661	2.0.1	Bangladesh	2004	Tanmoy et al 2018
ERR2663906	ERR2663906	2.0.1	Bangladesh	2010	Tanmoy et al 2018
ERR2663965	ERR2663965	2.0.1	Bangladesh	2007	Tanmoy et al 2018
10493_1_83	ERS326501	2.0.1	Bangladesh	2012	Wong et al 2016
11642_2_83	ERS362906	2.0.1	Bangladesh	2012	Wong et al 2016
10349_1_53	ERS248967	2.0.1	India	2010	Wong et al 2016
SRR1967992	SRR1967992	2.0.1	UK_No_Travel_Information	2014	Ingle et al 2019
10349_1_66	ERS248980	2.0.1	Pakistan	2011	Wong et al 2016
10592_2_19	ERS329519	2.0.1	Pakistan	2003	Wong et al 2016
10592_2_12	ERS329521	2.0.1	Pakistan	2003	Wong et al 2016
10592_2_3	ERS329527	2.0.1	Pakistan	2003	Wong et al 2016
10592_2_2	ERS329532	2.0.1	Pakistan	2003	Wong et al 2016
10592_2_1	ERS329535	2.0.1	Pakistan	2003	Wong et al 2016
10592_2_8	ERS329539	2.0.1	Pakistan	2003	Wong et al 2016
SRR1966162	SRR1966162	2.0.1	Pakistan	2014	Ingle et al 2019
10592_2_44	ERS330822	2.0.2	Algeria	2000	Wong et al 2016
10349_1_73	ERS248987	2.0.2	Mexico	2011	Wong et al 2016
SRR1965810	SRR1965810	2.0.2	Nepal	2014	Ingle et al 2019
SRR1967001	SRR1967001	2.0.2	UK_No_Travel_Information	2014	Ingle et al 2019
10593_2_54	ERS330812	2.0.2	Tunisia	1999	Wong et al 2016
11800_1_42	ERS362777	2.0.2	Unknown	2006	Wong et al 2016
10541_2_8	ERS326278	2.1.0	East_Timor	2011	Wong et al 2016
10493_1_47	ERS326346	2.1.0	Indonesia	2011	Wong et al 2016
10492_1_57	ERS326395	2.1.0	Indonesia	2010	Wong et al 2016
10562_2_72	ERS326484	2.1.0	Indonesia	2011	Wong et al 2016
14555_2_73	ERS481198	2.1.0	Nigeria	2010	International Typhoid Consortium et al 2016
14555_2_91	ERS481229	2.1.0	Nigeria	2011	International Typhoid Consortium et al 2016
SRR5989324	SRR5989324	2.1.0	Nigeria	2016	Ingle et al 2019
10060_5_11	ERS223237	2.1.1	Indonesia	2006	Wong et al 2016
10060_5_15	ERS223241	2.1.1	Indonesia	2006	Wong et al 2016
10060_5_18	ERS223244	2.1.1	Indonesia	2006	Wong et al 2016
10349_1_4	ERS248918	2.1.2	Indonesia	2002	Wong et al 2016
10349_1_3	ERS248917	2.1.2	Western_Asia	2002	Wong et al 2016
10060_5_9	ERS223235	2.1.3	Indonesia	2008	Wong et al 2016
10060_5_22	ERS223248	2.1.3	Indonesia	2011	Wong et al 2016
10071_3_76	ERS223396	2.1.3	Indonesia	2004	Wong et al 2016
10349_1_2	ERS248916	2.1.4	Western_Asia	2002	Wong et al 2016
10493_1_42	ERS326322	2.1.5	Indonesia	2011	Wong et al 2016
10492_1_49	ERS326357	2.1.5	Indonesia	2010	Wong et al 2016
10060_5_42	ERS223268	2.1.6	Indonesia	2009	Wong et al 2016
10060_5_49	ERS223275	2.1.6	Indonesia	2009	Wong et al 2016
10060_5_50	ERS223276	2.1.6	Indonesia	2010	Wong et al 2016
10060_5_55	ERS223281	2.1.6	Indonesia	2008	Wong et al 2016
9953_5_19	ERS223432	2.1.6	Indonesia	2010	Wong et al 2016
9953_5_29	ERS223442	2.1.6	Indonesia	2010	Wong et al 2016
9953_5_40	ERS223453	2.1.6	Indonesia	2009	Wong et al 2016
9953_5_49	ERS223462	2.1.6	Indonesia	2008	Wong et al 2016
10562_2_76	ERS326495	2.1.6	Indonesia	2012	Wong et al 2016
ERR2663596	ERR2663596	2.1.7	Bangladesh	2007	Tanmoy et al 2018
ERR2663878	ERR2663878	2.1.7	Bangladesh	2009	Tanmoy et al 2018
ERR2663900	ERR2663900	2.1.7	Bangladesh	2010	Tanmoy et al 2018
10349_1_41	ERS248955	2.1.7	India	2008	Wong et al 2016
10493_1_67	ERS326401	2.1.7	India	1988	Wong et al 2016
11642_2_42	ERS362866	2.1.7	India	2010	Wong et al 2016
11642_2_45	ERS362868	2.1.7	India	2010	Wong et al 2016
SRR1966221	SRR1966221	2.1.7	India	2014	Ingle et al 2019
SRR7165499	SRR7165499	2.1.7	India	2016	Ingle et al 2019
SRR1969905	SRR1969905	2.1.7	UK_No_Travel_Information	2014	Ingle et al 2019
10541_2_1	ERS326207	2.1.7	PapuaNewGuinea	2007	Wong et al 2016
10493_1_2	ERS326209	2.1.7	PapuaNewGuinea	2007	Wong et al 2016
10492_1_2	ERS326215	2.1.7	PapuaNewGuinea	2009	Wong et al 2016
10492_1_34	ERS326326	2.1.7	PapuaNewGuinea	2010	Wong et al 2016
10492_1_35	ERS326329	2.1.7	PapuaNewGuinea	2010	Wong et al 2016
10492_1_47	ERS326355	2.1.7	PapuaNewGuinea	2010	Wong et al 2016
10492_1_48	ERS326356	2.1.7	PapuaNewGuinea	2010	Wong et al 2016
10492_1_56	ERS326374	2.1.7	PapuaNewGuinea	1996	Wong et al 2016
10562_2_43	ERS326375	2.1.7	PapuaNewGuinea	1992	Wong et al 2016
10493_1_51	ERS326376	2.1.7	PapuaNewGuinea	1994	Wong et al 2016
10541_2_22	ERS326377	2.1.7	PapuaNewGuinea	2001	Wong et al 2016
10493_1_52	ERS326378	2.1.7	PapuaNewGuinea	2001	Wong et al 2016
10493_1_53	ERS326379	2.1.7	PapuaNewGuinea	2002	Wong et al 2016
10541_2_24	ERS326381	2.1.7	PapuaNewGuinea	2002	Wong et al 2016
10493_1_57	ERS326387	2.1.7	PapuaNewGuinea	2007	Wong et al 2016
10493_1_58	ERS326388	2.1.7	PapuaNewGuinea	2007	Wong et al 2016
10541_2_27	ERS326393	2.1.7	PapuaNewGuinea	2009	Wong et al 2016
10493_1_62	ERS326396	2.1.7	PapuaNewGuinea	2010	Wong et al 2016
10493_1_64	ERS326398	2.1.7	PapuaNewGuinea	1998	Wong et al 2016
10493_1_65	ERS326399	2.1.7	PapuaNewGuinea	1998	Wong et al 2016
10493_1_66	ERS326400	2.1.7	PapuaNewGuinea	1998	Wong et al 2016
10541_2_30	ERS326404	2.1.7	PapuaNewGuinea	1990	Wong et al 2016
10541_2_31	ERS326405	2.1.7	PapuaNewGuinea	1990	Wong et al 2016
10493_1_68	ERS326413	2.1.7	PapuaNewGuinea	1994	Wong et al 2016
10492_1_61	ERS326428	2.1.7	PapuaNewGuinea	1992	Wong et al 2016
10541_2_45	ERS326429	2.1.7	PapuaNewGuinea	1992	Wong et al 2016
10493_1_71	ERS326430	2.1.7	PapuaNewGuinea	1992	Wong et al 2016
10493_1_72	ERS326431	2.1.7	PapuaNewGuinea	1992	Wong et al 2016
10541_2_46	ERS326432	2.1.7	PapuaNewGuinea	1992	Wong et al 2016
10541_2_47	ERS326433	2.1.7	PapuaNewGuinea	1992	Wong et al 2016
10562_2_49	ERS326438	2.1.7	PapuaNewGuinea	1993	Wong et al 2016
10541_2_53	ERS326445	2.1.7	PapuaNewGuinea	1985	Wong et al 2016
10493_1_75	ERS326448	2.1.7	PapuaNewGuinea	1985	Wong et al 2016
10492_1_65	ERS326455	2.1.7	PapuaNewGuinea	1994	Wong et al 2016
10541_2_55	ERS326456	2.1.7	PapuaNewGuinea	1994	Wong et al 2016
10562_2_55	ERS326457	2.1.7	PapuaNewGuinea	1994	Wong et al 2016
10493_1_78	ERS326458	2.1.7	PapuaNewGuinea	1996	Wong et al 2016
10562_2_56	ERS326459	2.1.7	PapuaNewGuinea	1996	Wong et al 2016
10541_2_56	ERS326460	2.1.7	PapuaNewGuinea	1998	Wong et al 2016
10492_1_66	ERS326461	2.1.7	PapuaNewGuinea	1998	Wong et al 2016
10492_1_67	ERS326462	2.1.7	PapuaNewGuinea	1998	Wong et al 2016
10492_1_68	ERS326463	2.1.7	PapuaNewGuinea	1998	Wong et al 2016
10492_1_69	ERS326464	2.1.7	PapuaNewGuinea	1999	Wong et al 2016
10425_1_10	ERS325151	2.1.7	Unknown	1939	Wong et al 2016
10425_1_82	ERS325413	2.1.7	Vietnam	1994	Wong et al 2016
10060_5_13	ERS223239	2.1.8	Indonesia	2010	Wong et al 2016
10071_3_85	ERS223405	2.1.8	Indonesia	2011	Wong et al 2016
9953_5_2	ERS223415	2.1.8	Indonesia	2010	Wong et al 2016
9953_5_27	ERS223440	2.1.8	Indonesia	2007	Wong et al 2016
9953_5_44	ERS223457	2.1.8	Indonesia	2008	Wong et al 2016
9953_5_54	ERS223467	2.1.8	Indonesia	2006	Wong et al 2016
10060_5_14	ERS223240	2.1.9	Indonesia	2009	Wong et al 2016
10060_5_21	ERS223247	2.1.9	Indonesia	2009	Wong et al 2016
10071_3_74	ERS223394	2.1.9	Indonesia	2005	Wong et al 2016
9953_5_22	ERS223435	2.1.9	Indonesia	2010	Wong et al 2016
9953_5_28	ERS223441	2.1.9	Indonesia	2012	Wong et al 2016
9953_5_33	ERS223446	2.1.9	Indonesia	2010	Wong et al 2016
9953_5_39	ERS223452	2.1.9	Indonesia	2007	Wong et al 2016
9953_5_41	ERS223454	2.1.9	Indonesia	2009	Wong et al 2016
9953_5_46	ERS223459	2.1.9	Indonesia	2005	Wong et al 2016
9953_5_48	ERS223461	2.1.9	Indonesia	2010	Wong et al 2016
9953_5_52	ERS223465	2.1.9	Indonesia	2009	Wong et al 2016
9953_5_57	ERS223470	2.1.9	Indonesia	2007	Wong et al 2016
ERR2663529	ERR2663529	2.2.0	Bangladesh	2000	Tanmoy et al 2018
ERR2663702	ERR2663702	2.2.0	Bangladesh	2009	Tanmoy et al 2018
ERR2663874	ERR2663874	2.2.0	Bangladesh	2008	Tanmoy et al 2018
16404_4_10	ERS667966	2.2.0	Burkina_Faso	2013	Park et al 2018
16549_7_7	ERS667982	2.2.0	Burkina_Faso	2013	Park et al 2018
10593_2_24	ERS330840	2.2.0	Egypt	1999	Wong et al 2016
10492_1_75	ERS326491	2.2.0	India	2011	Wong et al 2016
10593_2_51	ERS330928	2.2.0	India	2002	Wong et al 2016
SRR1967856	SRR1967856	2.2.0	India	2014	Ingle et al 2019
SRR5632914	SRR5632914	2.2.0	India	2017	Ingle et al 2019
SRR5887786	SRR5887786	2.2.0	India	2016	Ingle et al 2019
SRR7165406	SRR7165406	2.2.0	India	2016	Ingle et al 2019
10060_6_42	ERS223548	2.2.0	Laos	2003	Wong et al 2016
10593_2_1	ERS330843	2.2.0	Madagascar	2000	Wong et al 2016
10592_2_61	ERS330908	2.2.0	Madagascar	1980	Wong et al 2016
16404_4_37	ERS667790	2.2.0	Madagascar	2011	Park et al 2018
16404_4_58	ERS667836	2.2.0	Madagascar	2011	Park et al 2018
16549_7_16	ERS668002	2.2.0	Madagascar	2013	Park et al 2018
9475_6_1	ERS207144	2.2.0	Malawi	2011	Wong et al 2016
9475_6_72	ERS207215	2.2.0	Malawi	2009	Wong et al 2016
9475_6_80	ERS207223	2.2.0	Malawi	2004	Wong et al 2016
10607_2_28	ERS327379	2.2.0	Malawi	2010	Wong et al 2016
10593_2_22	ERS330838	2.2.0	Mali	2001	Wong et al 2016
10592_2_39	ERS330818	2.2.0	Morocco	1999	Wong et al 2016
ERR1079287	ERR1079287	2.2.0	Nepal	2013	Thanh et al Kathmandu 2016
20087_8_18	ERS1545427	2.2.0	Nepal	2014	Britto et al 2018
20087_8_60	ERS1545469	2.2.0	Nepal	2010	Britto et al 2018
20087_8_63	ERS1545472	2.2.0	Nepal	2010	Britto et al 2018
20621_8_6	ERS1545494	2.2.0	Nepal	2009	Britto et al 2018
20621_8_11	ERS1545499	2.2.0	Nepal	2009	Britto et al 2018
20621_8_18	ERS1545506	2.2.0	Nepal	2010	Britto et al 2018
20621_8_25	ERS1545513	2.2.0	Nepal	2010	Britto et al 2018
20621_8_28	ERS1545516	2.2.0	Nepal	2010	Britto et al 2018
20621_8_30	ERS1545518	2.2.0	Nepal	2010	Britto et al 2018
22027_3_1	ERS1545622	2.2.0	Nepal	2016	Britto et al 2018
10349_1_69	ERS248983	2.2.0	Nepal	2011	Wong et al 2016
13566_1_4	ERS481067	2.2.0	Nigeria	2013	International Typhoid Consortium et al 2016
13566_1_11	ERS481082	2.2.0	Nigeria	2013	International Typhoid Consortium et al 2016
13566_1_13	ERS481086	2.2.0	Nigeria	2013	International Typhoid Consortium et al 2016
13566_1_14	ERS481088	2.2.0	Nigeria	2013	International Typhoid Consortium et al 2016
13566_1_21	ERS481103	2.2.0	Nigeria	2013	International Typhoid Consortium et al 2016
14555_2_28	ERS481115	2.2.0	Nigeria	2011	International Typhoid Consortium et al 2016
13566_1_55	ERS481177	2.2.0	Nigeria	2013	International Typhoid Consortium et al 2016
14555_2_72	ERS481196	2.2.0	Nigeria	2013	International Typhoid Consortium et al 2016
13566_1_66	ERS481202	2.2.0	Nigeria	2013	International Typhoid Consortium et al 2016
13566_1_69	ERS481208	2.2.0	Nigeria	2013	International Typhoid Consortium et al 2016
13566_1_74	ERS481222	2.2.0	Nigeria	2013	International Typhoid Consortium et al 2016
13566_1_76	ERS481226	2.2.0	Nigeria	2013	International Typhoid Consortium et al 2016
13566_1_83	ERS481240	2.2.0	Nigeria	2013	International Typhoid Consortium et al 2016
SRR5500526	SRR5500526	2.2.0	UK_No_Travel_Information	2015	Ingle et al 2019
SRR5193825	SRR5193825	2.2.0	UK_No_Travel_Reported	2016	Ingle et al 2019
SRR5500424	SRR5500424	2.2.0	UK_No_Travel_Reported	2015	Ingle et al 2019
SRR5500491	SRR5500491	2.2.0	UK_No_Travel_Reported	2015	Ingle et al 2019
SRR7165520	SRR7165520	2.2.0	UK_No_Travel_Reported	2016	Ingle et al 2019
SRR7165596	SRR7165596	2.2.0	UK_No_Travel_Reported	2016	Ingle et al 2019
11800_1_47	ERS362781	2.2.0	Pakistan	2006	Wong et al 2016
SRR1966173	SRR1966173	2.2.0	Pakistan	2014	Ingle et al 2019
SRR1966282	SRR1966282	2.2.0	Pakistan	2014	Ingle et al 2019
SRR5500432	SRR5500432	2.2.0	Pakistan	2015	Ingle et al 2019
SRR5500456	SRR5500456	2.2.0	Pakistan	2015	Ingle et al 2019
SRR5500505	SRR5500505	2.2.0	Pakistan	2015	Ingle et al 2019
SRR5874460	SRR5874460	2.2.0	Pakistan	2016	Ingle et al 2019
SRR5990044	SRR5990044	2.2.0	Pakistan	2015	Ingle et al 2019
10349_1_70	ERS248984	2.2.0	South_America	2011	Wong et al 2016
10060_6_73	ERS223579	2.2.0	Tanzania	2006	Wong et al 2016
10060_6_84	ERS223590	2.2.0	Tanzania	2006	Wong et al 2016
10426_1_37	ERS325288	2.2.0	Vietnam	1994	Wong et al 2016
10492_1_4	ERS326221	2.2.1	Australia	2010	Wong et al 2016
10541_2_14	ERS326308	2.2.1	Australia	2010	Wong et al 2016
10562_2_1	ERS326210	2.2.1	Egypt	2007	Wong et al 2016
8616_4_40	ERS168216	2.2.1	India	2009	Wong et al 2016
8616_4_42	ERS168218	2.2.1	India	2010	Wong et al 2016
10493_1_15	ERS326243	2.2.1	India	2012	Wong et al 2016
10562_2_82	ERS326513	2.2.1	India	2011	Wong et al 2016
SRR1965979	SRR1965979	2.2.1	India	2015	Ingle et al 2019
10349_1_12	ERS248926	2.2.1	Indonesia	2003	Wong et al 2016
10493_1_3	ERS326213	2.2.1	Lebanon	2009	Wong et al 2016
10493_1_8	ERS326226	2.2.1	Malaysia	2010	Wong et al 2016
10561_2_56	ERS325160	2.2.1	Samoa	2012	Wong et al 2016
SRR1967364	SRR1967364	2.2.2	China	2014	Ingle et al 2019
16399_4_80	ERS668482	2.2.2	Ethiopia	2013	Park et al 2018
10349_1_38	ERS248952	2.2.2	India	2008	Wong et al 2016
10562_2_12	ERS326265	2.2.2	India	2011	Wong et al 2016
10541_2_17	ERS326312	2.2.2	India	2011	Wong et al 2016
11800_1_70	ERS362804	2.2.2	India	2008	Wong et al 2016
SRR3048989	SRR3048989	2.2.2	India	2014	Ingle et al 2019
SRR5500481	SRR5500481	2.2.2	India	2015	Ingle et al 2019
9953_5_76	ERS223489	2.2.2	Laos	2010	Wong et al 2016
10060_6_13	ERS223519	2.2.2	Laos	2009	Wong et al 2016
10060_6_20	ERS223526	2.2.2	Laos	2007	Wong et al 2016
10060_6_30	ERS223536	2.2.2	Laos	2009	Wong et al 2016
10060_6_51	ERS223557	2.2.2	Laos	2004	Wong et al 2016
10209_5_36	ERS239657	2.2.2	Laos	2002	Wong et al 2016
10209_5_60	ERS239681	2.2.2	Laos	2003	Wong et al 2016
10562_2_23	ERS326318	2.2.2	Lebanon	2011	Wong et al 2016
10541_2_19	ERS326319	2.2.2	Lebanon	2011	Wong et al 2016
10493_1_85	ERS326507	2.2.2	Lebanon	2007	Wong et al 2016
10607_2_12	ERS327363	2.2.2	Malawi	2010	Wong et al 2016
SRR3322261	SRR3322261	2.2.2	UK_No_Travel_Information	2015	Ingle et al 2019
SRR5989290	SRR5989290	2.2.2	Pakistan	2015	Ingle et al 2019
10060_6_69	ERS223575	2.2.2	Tanzania	2006	Wong et al 2016
16399_4_69	ERS668469	2.2.2	Tanzania	2012	Park et al 2018
10562_2_35	ERS326360	2.2.2	Unknown	2011	Wong et al 2016
9475_4_56	ERS206734	2.2.4	India	2004	Wong et al 2016
9475_4_57	ERS206735	2.2.4	India	2004	Wong et al 2016
10349_1_77	ERS248991	2.2.4	India	2012	Wong et al 2016
10593_2_7	ERS330860	2.3.1	Cameroon	2002	Wong et al 2016
10593_2_27	ERS330866	2.3.1	Cameroon	2004	Wong et al 2016
10593_2_38	ERS330871	2.3.1	Cameroon	2006	Wong et al 2016
10593_2_66	ERS330872	2.3.1	Cameroon	2006	Wong et al 2016
10593_2_53	ERS330876	2.3.1	Cameroon	2007	Wong et al 2016
10593_2_56	ERS330877	2.3.1	Cameroon	2007	Wong et al 2016
10593_2_15	ERS330879	2.3.1	Cameroon	2007	Wong et al 2016
10592_2_71	ERS330890	2.3.1	Cameroon	2002	Wong et al 2016
10593_2_23	ERS330891	2.3.1	Cameroon	2002	Wong et al 2016
10592_2_72	ERS330892	2.3.1	Cameroon	2003	Wong et al 2016
10593_2_34	ERS330893	2.3.1	Cameroon	2004	Wong et al 2016
10593_2_3	ERS330894	2.3.1	Cameroon	2004	Wong et al 2016
10593_2_35	ERS330895	2.3.1	Cameroon	2004	Wong et al 2016
10592_2_76	ERS330897	2.3.1	Cameroon	2006	Wong et al 2016
10593_2_61	ERS330898	2.3.1	Cameroon	2006	Wong et al 2016
10593_2_52	ERS330899	2.3.1	Cameroon	2006	Wong et al 2016
10593_2_47	ERS330900	2.3.1	Cameroon	2006	Wong et al 2016
10593_2_50	ERS330902	2.3.1	Cameroon	2007	Wong et al 2016
10592_2_46	ERS330903	2.3.1	Cameroon	2007	Wong et al 2016
10593_2_21	ERS330925	2.3.1	Cameroon	1958	Wong et al 2016
16549_7_3	ERS667971	2.3.1	Guinea-Bissau	2012	Park et al 2018
13097_1_77	ERS462536	2.3.1	Nigeria	2009	International Typhoid Consortium et al 2016
13097_1_78	ERS462537	2.3.1	Nigeria	2009	International Typhoid Consortium et al 2016
14555_2_14	ERS481089	2.3.1	Nigeria	2012	International Typhoid Consortium et al 2016
14555_2_29	ERS481117	2.3.1	Nigeria	2013	International Typhoid Consortium et al 2016
14555_2_52	ERS481159	2.3.1	Nigeria	2012	International Typhoid Consortium et al 2016
14555_2_60	ERS481174	2.3.1	Nigeria	2012	International Typhoid Consortium et al 2016
13566_1_59	ERS481186	2.3.1	Nigeria	2013	International Typhoid Consortium et al 2016
14555_2_92	ERS481231	2.3.1	Nigeria	2012	International Typhoid Consortium et al 2016
SRR5500486	SRR5500486	2.3.1	Nigeria	2015	Ingle et al 2019
10592_2_41	ERS330804	2.3.1	Senegal	1998	Wong et al 2016
10541_1_73	ERS325065	2.3.2	Argentina	2002	Wong et al 2016
10541_1_75	ERS325067	2.3.2	Argentina	1905	Wong et al 2016
16404_4_38	ERS667792	2.3.2	Burkina_Faso	2012	Park et al 2018
16549_7_8	ERS667984	2.3.2	Burkina_Faso	2013	Park et al 2018
10492_1_77	ERS326496	2.3.2	El_Salvador	2012	Wong et al 2016
17225_4_35	ERS758901	2.3.2	Gambia	2014	Park et al 2018
17225_4_39	ERS758905	2.3.2	Gambia	2011	Park et al 2018
17225_4_42	ERS758908	2.3.2	Gambia	2013	Park et al 2018
17225_4_47	ERS758913	2.3.2	Gambia	2012	Park et al 2018
17225_4_49	ERS758915	2.3.2	Gambia	2010	Park et al 2018
17225_4_54	ERS758920	2.3.2	Gambia	2014	Park et al 2018
17225_4_58	ERS758924	2.3.2	Gambia	2012	Park et al 2018
17225_4_59	ERS758925	2.3.2	Gambia	2008	Park et al 2018
17225_4_61	ERS758927	2.3.2	Gambia	2013	Park et al 2018
17225_4_65	ERS758931	2.3.2	Gambia	2012	Park et al 2018
17225_4_66	ERS758932	2.3.2	Gambia	2008	Park et al 2018
16549_7_26	ERS667789	2.3.2	Ghana	2010	Park et al 2018
16549_7_42	ERS667821	2.3.2	Ghana	2010	Park et al 2018
16549_7_79	ERS667946	2.3.2	Ghana	2011	Park et al 2018
16549_7_80	ERS667948	2.3.2	Ghana	2011	Park et al 2018
16404_5_78	ERS668104	2.3.2	Ghana	2011	Park et al 2018
16404_6_53	ERS668245	2.3.2	Ghana	Unknown	Park et al 2018
16404_6_72	ERS668276	2.3.2	Ghana	Unknown	Park et al 2018
16399_3_10	ERS668337	2.3.2	Ghana	Unknown	Park et al 2018
16404_4_44	ERS667805	2.3.2	Guinea-Bissau	2013	Park et al 2018
16404_4_61	ERS667845	2.3.2	Guinea-Bissau	2012	Park et al 2018
10592_2_59	ERS330813	2.3.2	Mali	1999	Wong et al 2016
10593_2_59	ERS330824	2.3.2	Mali	2000	Wong et al 2016
10592_2_50	ERS330805	2.3.2	Mexico	1998	Wong et al 2016
10593_2_2	ERS330907	2.3.2	Mexico	1972	Wong et al 2016
10593_2_13	ERS330841	2.3.2	Niger	1999	Wong et al 2016
10592_2_69	ERS330826	2.3.2	Nigeria	2002	Wong et al 2016
13566_1_52	ERS481171	2.3.2	Nigeria	2013	International Typhoid Consortium et al 2016
SRR5500452	SRR5500452	2.3.2	UK_No_Travel_Reported	2015	Ingle et al 2019
16404_4_1	ERS667787	2.3.2	Senegal	2012	Park et al 2018
16404_4_42	ERS667802	2.3.2	Senegal	2012	Park et al 2018
16404_4_8	ERS667929	2.3.2	Senegal	2012	Park et al 2018
16404_4_9	ERS667947	2.3.2	Senegal	2012	Park et al 2018
16549_7_6	ERS667980	2.3.2	Senegal	2012	Park et al 2018
16549_7_21	ERS668012	2.3.2	Senegal	2012	Park et al 2018
10349_1_60	ERS248974	2.3.2	South_America	2010	Wong et al 2016
10593_2_11	ERS330861	2.3.2	Thailand	2002	Wong et al 2016
10593_2_79	ERS330825	2.3.2	Togo	2001	Wong et al 2016
10593_2_40	ERS330803	2.3.2	Turkey	1997	Wong et al 2016
10426_1_43	ERS325301	2.3.2	Vietnam	1998	Wong et al 2016
10425_1_68	ERS325389	2.3.2	Vietnam	1994	Wong et al 2016
10541_1_58	ERS325050	2.3.3	Argentina	1988	Wong et al 2016
10541_1_64	ERS325056	2.3.3	Argentina	2006	Wong et al 2016
10541_1_66	ERS325058	2.3.3	Argentina	1905	Wong et al 2016
ERR2663476	ERR2663476	2.3.3	Bangladesh	1999	Tanmoy et al 2018
ERR2663490	ERR2663490	2.3.3	Bangladesh	2005	Tanmoy et al 2018
ERR2663498	ERR2663498	2.3.3	Bangladesh	2005	Tanmoy et al 2018
ERR2663507	ERR2663507	2.3.3	Bangladesh	1999	Tanmoy et al 2018
ERR2663515	ERR2663515	2.3.3	Bangladesh	2005	Tanmoy et al 2018
ERR2663615	ERR2663615	2.3.3	Bangladesh	2007	Tanmoy et al 2018
ERR2663664	ERR2663664	2.3.3	Bangladesh	2004	Tanmoy et al 2018
ERR2663736	ERR2663736	2.3.3	Bangladesh	2013	Tanmoy et al 2018
ERR2663738	ERR2663738	2.3.3	Bangladesh	2013	Tanmoy et al 2018
ERR2663768	ERR2663768	2.3.3	Bangladesh	2010	Tanmoy et al 2018
ERR2663770	ERR2663770	2.3.3	Bangladesh	2010	Tanmoy et al 2018
ERR2663807	ERR2663807	2.3.3	Bangladesh	2013	Tanmoy et al 2018
ERR2663845	ERR2663845	2.3.3	Bangladesh	2013	Tanmoy et al 2018
ERR2663855	ERR2663855	2.3.3	Bangladesh	2013	Tanmoy et al 2018
ERR2663857	ERR2663857	2.3.3	Bangladesh	2013	Tanmoy et al 2018
ERR2663913	ERR2663913	2.3.3	Bangladesh	2010	Tanmoy et al 2018
ERR2663939	ERR2663939	2.3.3	Bangladesh	2011	Tanmoy et al 2018
ERR2663942	ERR2663942	2.3.3	Bangladesh	2005	Tanmoy et al 2018
10593_2_49	ERS330827	2.3.3	Bangladesh	2000	Wong et al 2016
11642_2_40	ERS362864	2.3.3	Bangladesh	2010	Wong et al 2016
11642_2_64	ERS362887	2.3.3	Bangladesh	2011	Wong et al 2016
SRR1965037	SRR1965037	2.3.3	Bangladesh	2015	Ingle et al 2019
SRR5500467	SRR5500467	2.3.3	Bangladesh	2015	Ingle et al 2019
SRR5500472	SRR5500472	2.3.3	Bangladesh	2015	Ingle et al 2019
SRR1968567	SRR1968567	2.3.3	Indonesia	2014	Ingle et al 2019
10592_2_31	ERS329524	2.3.3	Pakistan	2003	Wong et al 2016
10592_2_21	ERS329531	2.3.3	Pakistan	2003	Wong et al 2016
10593_2_37	ERS330832	2.3.3	Peru	2000	Wong et al 2016
SRR7165498	SRR7165498	2.3.3	Peru	2016	Ingle et al 2019
10425_1_94	ERS325456	2.3.3	Vietnam	1993	Wong et al 2016
10492_1_16	ERS326254	2.3.4	China	2011	Wong et al 2016
9953_5_64	ERS223477	2.3.4	Laos	2009	Wong et al 2016
9953_5_69	ERS223482	2.3.4	Laos	2010	Wong et al 2016
9953_5_70	ERS223483	2.3.4	Laos	2010	Wong et al 2016
9953_5_72	ERS223485	2.3.4	Laos	2010	Wong et al 2016
9953_5_88	ERS223501	2.3.4	Laos	2008	Wong et al 2016
9953_5_92	ERS223505	2.3.4	Laos	2007	Wong et al 2016
10060_6_1	ERS223507	2.3.4	Laos	2009	Wong et al 2016
10060_6_19	ERS223525	2.3.4	Laos	2007	Wong et al 2016
10209_5_52	ERS239673	2.3.4	Laos	2002	Wong et al 2016
10209_5_54	ERS239675	2.3.4	Laos	2002	Wong et al 2016
20087_8_45	ERS1545454	2.3.4	Nepal	2011	Britto et al 2018
20621_8_10	ERS1545498	2.3.4	Nepal	2009	Britto et al 2018
10425_1_46	ERS325302	2.3.4	Vietnam	1997	Wong et al 2016
8490_6_48	ERS163561	2.3.5	Fiji	1996	Wong et al 2016
8490_6_56	ERS163569	2.3.5	Fiji	1994	Wong et al 2016
8490_6_57	ERS163570	2.3.5	Fiji	1994	Wong et al 2016
8490_6_63	ERS163576	2.3.5	Fiji	1994	Wong et al 2016
8490_6_64	ERS163577	2.3.5	Fiji	1994	Wong et al 2016
8490_6_65	ERS163578	2.3.5	Fiji	1994	Wong et al 2016
8490_6_66	ERS163579	2.3.5	Fiji	1994	Wong et al 2016
8490_6_68	ERS163581	2.3.5	Fiji	1994	Wong et al 2016
10493_1_70	ERS326422	2.3.5	Fiji	1983	Wong et al 2016
10493_1_74	ERS326439	2.3.5	Fiji	1984	Wong et al 2016
10562_2_50	ERS326443	2.3.5	Fiji	1993	Wong et al 2016
10541_2_54	ERS326449	2.3.5	Fiji	1985	Wong et al 2016
10562_2_53	ERS326450	2.3.5	Fiji	1985	Wong et al 2016
10493_1_77	ERS326452	2.3.5	Fiji	1986	Wong et al 2016
10492_1_9	ERS326235	2.3.5	Tonga	2011	Wong et al 2016
10349_1_81	ERS248995	2.4.0	India	2012	Wong et al 2016
9953_5_68	ERS223481	2.4.0	Laos	2010	Wong et al 2016
9953_5_82	ERS223495	2.4.0	Laos	2008	Wong et al 2016
10071_3_25	ERS223345	2.4.0	South_Africa	2006	Wong et al 2016
10071_3_29	ERS223349	2.4.0	South_Africa	2005	Wong et al 2016
10071_3_33	ERS223353	2.4.0	South_Africa	2007	Wong et al 2016
10071_3_35	ERS223355	2.4.0	South_Africa	2008	Wong et al 2016
10071_3_37	ERS223357	2.4.0	South_Africa	2008	Wong et al 2016
10071_3_43	ERS223363	2.4.0	South_Africa	2005	Wong et al 2016
10071_3_44	ERS223364	2.4.0	South_Africa	2004	Wong et al 2016
10071_3_49	ERS223369	2.4.0	South_Africa	2010	Wong et al 2016
10071_3_53	ERS223373	2.4.0	South_Africa	2009	Wong et al 2016
10071_3_68	ERS223388	2.4.0	South_Africa	2009	Wong et al 2016
10071_3_71	ERS223391	2.4.0	South_Africa	2012	Wong et al 2016
9475_6_13	ERS207156	2.4.1	Malawi	2011	Wong et al 2016
9475_6_14	ERS207157	2.4.1	Malawi	2011	Wong et al 2016
9475_6_44	ERS207187	2.4.1	Malawi	2011	Wong et al 2016
9475_6_48	ERS207191	2.4.1	Malawi	2008	Wong et al 2016
9475_6_57	ERS207200	2.4.1	Malawi	2011	Wong et al 2016
9475_6_64	ERS207207	2.4.1	Malawi	2009	Wong et al 2016
9475_6_81	ERS207224	2.4.1	Malawi	2005	Wong et al 2016
9475_6_85	ERS207228	2.4.1	Malawi	2006	Wong et al 2016
9475_6_90	ERS207233	2.4.1	Malawi	2005	Wong et al 2016
9475_6_93	ERS207236	2.4.1	Malawi	2006	Wong et al 2016
10607_2_8	ERS327359	2.4.1	Malawi	2010	Wong et al 2016
10607_2_21	ERS327372	2.4.1	Malawi	2010	Wong et al 2016
10607_2_34	ERS327385	2.4.1	Malawi	2010	Wong et al 2016
10071_3_22	ERS223342	2.4.1	South_Africa	2007	Wong et al 2016
10071_3_27	ERS223347	2.4.1	South_Africa	2004	Wong et al 2016
10071_3_30	ERS223350	2.4.1	South_Africa	2007	Wong et al 2016
10071_3_31	ERS223351	2.4.1	South_Africa	2007	Wong et al 2016
10071_3_34	ERS223354	2.4.1	South_Africa	2008	Wong et al 2016
10071_3_36	ERS223356	2.4.1	South_Africa	2008	Wong et al 2016
10071_3_40	ERS223360	2.4.1	South_Africa	2006	Wong et al 2016
10071_3_48	ERS223368	2.4.1	South_Africa	2010	Wong et al 2016
10071_3_65	ERS223385	2.4.1	South_Africa	2012	Wong et al 2016
10071_3_67	ERS223387	2.4.1	South_Africa	2009	Wong et al 2016
10071_3_70	ERS223390	2.4.1	South_Africa	2009	Wong et al 2016
ERR2663511	ERR2663511	2.5.0	Bangladesh	2005	Tanmoy et al 2018
ERR2663780	ERR2663780	2.5.0	Bangladesh	2010	Tanmoy et al 2018
10593_2_68	ERS330844	2.5.0	Comoros	2002	Wong et al 2016
10592_2_49	ERS330854	2.5.0	Comoros	2002	Wong et al 2016
10593_2_4	ERS330842	2.5.0	Egypt	2000	Wong et al 2016
10593_2_39	ERS330850	2.5.0	French_Guiana	2002	Wong et al 2016
10593_2_67	ERS330851	2.5.0	French_Guiana	2002	Wong et al 2016
10349_1_5	ERS248919	2.5.0	India	2002	Wong et al 2016
10349_1_6	ERS248920	2.5.0	India	2002	Wong et al 2016
10349_1_27	ERS248941	2.5.0	India	2006	Wong et al 2016
10492_1_53	ERS326367	2.5.0	India	2011	Wong et al 2016
10562_2_63	ERS326473	2.5.0	India	2011	Wong et al 2016
10592_2_45	ERS330852	2.5.0	India	1997	Wong et al 2016
10592_2_37	ERS330906	2.5.0	India	1977	Wong et al 2016
SRR1959426	SRR1959426	2.5.0	India	2014	Ingle et al 2019
SRR1965566	SRR1965566	2.5.0	India	2014	Ingle et al 2019
SRR1967790	SRR1967790	2.5.0	India	2014	Ingle et al 2019
SRR5632948	SRR5632948	2.5.0	India	2017	Ingle et al 2019
SRR5633219	SRR5633219	2.5.0	India	2017	Ingle et al 2019
SRR5990341	SRR5990341	2.5.0	India	2016	Ingle et al 2019
SRR7165730	SRR7165730	2.5.0	India	2017	Ingle et al 2019
8525_3_41	ERS158585	2.5.0	Kenya	2008	Wong et al 2016
10349_1_86	ERS249000	2.5.0	Kenya	1998	Wong et al 2016
10592_2_48	ERS330802	2.5.0	Madagascar	1997	Wong et al 2016
16404_4_51	ERS667822	2.5.0	Madagascar	2011	Park et al 2018
16404_4_52	ERS667823	2.5.0	Madagascar	2013	Park et al 2018
16404_4_64	ERS667853	2.5.0	Madagascar	2012	Park et al 2018
16549_7_17	ERS668004	2.5.0	Madagascar	2012	Park et al 2018
SRR5500510	SRR5500510	2.5.0	Myanmar	2015	Ingle et al 2019
10071_3_23	ERS223343	2.5.0	South_Africa	2006	Wong et al 2016
10071_3_52	ERS223372	2.5.0	South_Africa	2009	Wong et al 2016
10071_3_56	ERS223376	2.5.0	South_Africa	2011	Wong et al 2016
10071_3_64	ERS223384	2.5.0	South_Africa	2009	Wong et al 2016
7468_7_50	ERS083258	2.5.0	Tanzania	2009	Wong et al 2016
10493_1_50	ERS326368	2.5.0	Unknown	2011	Wong et al 2016
10593_2_33	ERS330867	2.5.1	Angola	2005	Wong et al 2016
10593_2_65	ERS330878	2.5.1	CAR	2007	Wong et al 2016
10593_2_72	ERS330904	2.5.1	CAR	2006	Wong et al 2016
10592_2_58	ERS330913	2.5.1	CAR	2009	Wong et al 2016
10561_2_4	ERS325087	2.5.1	DRC	2011	Wong et al 2016
10561_2_5	ERS325088	2.5.1	DRC	2011	Wong et al 2016
10561_2_16	ERS325102	2.5.1	DRC	2011	Wong et al 2016
10561_2_17	ERS325103	2.5.1	DRC	2010	Wong et al 2016
10561_2_21	ERS325110	2.5.1	DRC	2010	Wong et al 2016
10561_2_29	ERS325119	2.5.1	DRC	2010	Wong et al 2016
10561_2_35	ERS325127	2.5.1	DRC	2011	Wong et al 2016
10426_1_3	ERS325134	2.5.1	DRC	2011	Wong et al 2016
10561_2_48	ERS325143	2.5.1	DRC	2011	Wong et al 2016
10426_1_5	ERS325150	2.5.1	DRC	2010	Wong et al 2016
10540_1_5	ERS325158	2.5.1	DRC	2011	Wong et al 2016
10561_2_60	ERS325165	2.5.1	DRC	2010	Wong et al 2016
10540_1_7	ERS325173	2.5.1	DRC	2011	Wong et al 2016
10593_2_64	ERS330884	2.5.1	DRC	2008	Wong et al 2016
7468_7_79	ERS083287	2.5.1	Tanzania	2009	Wong et al 2016
10540_1_2	ERS325118	2.5.1	Vietnam	1994	Wong et al 2016
10426_1_4	ERS325142	2.5.1	Vietnam	1994	Wong et al 2016
ERR2663646	ERR2663646	3.0.0	Bangladesh	2008	Tanmoy et al 2018
ERR2663870	ERR2663870	3.0.0	Bangladesh	2006	Tanmoy et al 2018
10592_2_43	ERS330821	3.0.0	Comoros	1999	Wong et al 2016
10541_2_48	ERS326434	3.0.0	Fiji	1984	Wong et al 2016
10493_1_40	ERS326315	3.0.0	India	2011	Wong et al 2016
10562_2_68	ERS326478	3.0.0	India	2011	Wong et al 2016
SRR1970274	SRR1970274	3.0.0	India	2015	Ingle et al 2019
10060_5_12	ERS223238	3.0.0	Indonesia	2006	Wong et al 2016
10060_5_16	ERS223242	3.0.0	Indonesia	2007	Wong et al 2016
10060_5_26	ERS223252	3.0.0	Indonesia	2009	Wong et al 2016
10060_5_28	ERS223254	3.0.0	Indonesia	2010	Wong et al 2016
10060_5_34	ERS223260	3.0.0	Indonesia	2011	Wong et al 2016
10060_5_38	ERS223264	3.0.0	Indonesia	2009	Wong et al 2016
10060_5_45	ERS223271	3.0.0	Indonesia	2010	Wong et al 2016
10060_5_46	ERS223272	3.0.0	Indonesia	2010	Wong et al 2016
10071_3_88	ERS223408	3.0.0	Indonesia	2004	Wong et al 2016
9953_5_8	ERS223421	3.0.0	Indonesia	2006	Wong et al 2016
9953_5_14	ERS223427	3.0.0	Indonesia	2008	Wong et al 2016
9953_5_17	ERS223430	3.0.0	Indonesia	2011	Wong et al 2016
9953_5_30	ERS223443	3.0.0	Indonesia	2010	Wong et al 2016
9953_5_31	ERS223444	3.0.0	Indonesia	2011	Wong et al 2016
9953_5_51	ERS223464	3.0.0	Indonesia	2006	Wong et al 2016
10493_1_16	ERS326250	3.0.0	Indonesia	2012	Wong et al 2016
10541_2_12	ERS326288	3.0.0	Indonesia	2011	Wong et al 2016
10492_1_29	ERS326306	3.0.0	Indonesia	2010	Wong et al 2016
10492_1_78	ERS326497	3.0.0	Indonesia	2011	Wong et al 2016
10060_6_37	ERS223543	3.0.0	Laos	2003	Wong et al 2016
10492_1_7	ERS326230	3.0.0	Malaysia	2011	Wong et al 2016
ERR1079293	ERR1079293	3.0.0	Nepal	2013	Thanh et al Kathmandu 2016
SRR5500488	SRR5500488	3.0.0	UK_No_Travel_Information	2015	Ingle et al 2019
SRR1965489	SRR1965489	3.0.0	UK_No_Travel_Reported	2014	Ingle et al 2019
SRR1967491	SRR1967491	3.0.0	UK_No_Travel_Reported	2015	Ingle et al 2019
SRR5500425	SRR5500425	3.0.0	UK_No_Travel_Reported	2015	Ingle et al 2019
SRR5500442	SRR5500442	3.0.0	UK_No_Travel_Reported	2015	Ingle et al 2019
SRR5982995	SRR5982995	3.0.0	UK_No_Travel_Reported	2016	Ingle et al 2019
SRR5500506	SRR5500506	3.0.0	Philippines	2015	Ingle et al 2019
10349_1_80	ERS248994	3.0.0	Phillipines	2012	Wong et al 2016
10493_1_10	ERS326229	3.0.0	Phillipines	2011	Wong et al 2016
10562_2_6	ERS326234	3.0.0	Phillipines	2011	Wong et al 2016
10592_2_73	ERS330849	3.0.0	SriLanka	2001	Wong et al 2016
10493_1_86	ERS326515	3.0.0	Unknown	2012	Wong et al 2016
10561_2_88	ERS325418	3.0.0	Vietnam	1994	Wong et al 2016
ERR2663744	ERR2663744	3.0.1	Bangladesh	2010	Tanmoy et al 2018
ERR2663803	ERR2663803	3.0.1	Bangladesh	2013	Tanmoy et al 2018
SRR1963448	SRR1963448	3.0.1	India	2015	Ingle et al 2019
SRR7165511	SRR7165511	3.0.1	India	2017	Ingle et al 2019
10593_2_45	ERS330833	3.0.1	Morocco	2000	Wong et al 2016
22420_1_90	ERS1670762	3.0.1	Pakistan	2016	Klemm et al 2018
10592_2_34	ERS329534	3.0.1	Pakistan	2003	Wong et al 2016
11800_1_24	ERS362760	3.0.1	Unknown	2006	Wong et al 2016
ERR2663895	ERR2663895	3.0.2	Bangladesh	2010	Tanmoy et al 2018
10492_1_14	ERS326249	3.0.2	India	2012	Wong et al 2016
10541_2_6	ERS326260	3.0.2	India	2012	Wong et al 2016
10592_2_35	ERS330815	3.1.0	Algeria	1999	Wong et al 2016
10593_2_18	ERS330929	3.1.0	China	2002	Wong et al 2016
SRR7165526	SRR7165526	3.1.0	Ethiopia	2014	Ingle et al 2019
10593_2_46	ERS330814	3.1.0	Guinea	1999	Wong et al 2016
10349_1_47	ERS248961	3.1.0	India	2009	Wong et al 2016
10492_1_1	ERS326206	3.1.0	Lebanon	2006	Wong et al 2016
10493_1_1	ERS326208	3.1.0	Liberia	2007	Wong et al 2016
10492_1_3	ERS326220	3.1.0	Malta	2009	Wong et al 2016
10592_2_74	ERS330817	3.1.0	Morocco	1999	Wong et al 2016
10071_3_73	ERS223393	3.1.0	South_Africa	2012	Wong et al 2016
16404_4_90	ERS667962	3.1.0	Senegal	2012	Park et al 2018
10060_6_76	ERS223582	3.1.0	Tanzania	2007	Wong et al 2016
10593_2_81	ERS330831	3.1.0	Tunisia	2000	Wong et al 2016
10593_2_16	ERS330931	3.1.0	Tunisia	1961	Wong et al 2016
9472_4_78	ERS208933	3.1.0	USA	1958	Wong et al 2016
10425_1_75	ERS325400	3.1.0	Vietnam	1993	Wong et al 2016
10592_2_52	ERS330909	3.1.1	Africa	2009	Wong et al 2016
10593_2_12	ERS330916	3.1.1	Africa	2009	Wong et al 2016
10593_2_30	ERS330855	3.1.1	Benin	2002	Wong et al 2016
10593_2_58	ERS330864	3.1.1	Benin	2004	Wong et al 2016
10593_2_17	ERS330865	3.1.1	Benin	2004	Wong et al 2016
10593_2_28	ERS330914	3.1.1	Benin	2009	Wong et al 2016
16404_4_35	ERS667786	3.1.1	Burkina_Faso	2012	Park et al 2018
16404_4_63	ERS667851	3.1.1	Burkina_Faso	2013	Park et al 2018
16404_4_70	ERS667869	3.1.1	Burkina_Faso	2013	Park et al 2018
16404_4_77	ERS667933	3.1.1	Burkina_Faso	2013	Park et al 2018
16404_4_11	ERS667974	3.1.1	Burkina_Faso	2013	Park et al 2018
16549_7_11	ERS667990	3.1.1	Burkina_Faso	2013	Park et al 2018
16549_7_15	ERS668000	3.1.1	Burkina_Faso	2013	Park et al 2018
16549_7_22	ERS668015	3.1.1	Burkina_Faso	2012	Park et al 2018
10593_2_19	ERS330869	3.1.1	BurkinaFaso	2006	Wong et al 2016
10593_2_62	ERS330870	3.1.1	BurkinaFaso	2006	Wong et al 2016
10592_2_79	ERS330873	3.1.1	BurkinaFaso	2006	Wong et al 2016
10593_2_77	ERS330896	3.1.1	Cameroon	2005	Wong et al 2016
10592_2_65	ERS330911	3.1.1	Cameroon	2009	Wong et al 2016
10593_2_74	ERS330887	3.1.1	France	2009	Wong et al 2016
10593_2_32	ERS330888	3.1.1	France	2009	Wong et al 2016
10592_2_81	ERS330917	3.1.1	France	2009	Wong et al 2016
10592_2_53	ERS330918	3.1.1	France	2009	Wong et al 2016
11800_1_66	ERS362800	3.1.1	Ghana	2007	Wong et al 2016
16549_7_33	ERS667803	3.1.1	Ghana	2011	Park et al 2018
16549_7_35	ERS667807	3.1.1	Ghana	2010	Park et al 2018
16549_7_36	ERS667810	3.1.1	Ghana	2010	Park et al 2018
16404_4_47	ERS667812	3.1.1	Ghana	2010	Park et al 2018
16549_7_43	ERS667824	3.1.1	Ghana	2010	Park et al 2018
16549_7_45	ERS667829	3.1.1	Ghana	2012	Park et al 2018
16549_7_46	ERS667831	3.1.1	Ghana	2011	Park et al 2018
16549_7_49	ERS667837	3.1.1	Ghana	2011	Park et al 2018
16549_7_51	ERS667841	3.1.1	Ghana	2010	Park et al 2018
16549_7_52	ERS667842	3.1.1	Ghana	2011	Park et al 2018
16549_7_55	ERS667848	3.1.1	Ghana	2011	Park et al 2018
16549_7_56	ERS667850	3.1.1	Ghana	2011	Park et al 2018
16549_7_57	ERS667852	3.1.1	Ghana	2011	Park et al 2018
16549_7_65	ERS667870	3.1.1	Ghana	2010	Park et al 2018
16549_7_69	ERS667925	3.1.1	Ghana	2010	Park et al 2018
16549_7_71	ERS667930	3.1.1	Ghana	2011	Park et al 2018
16404_4_81	ERS667943	3.1.1	Ghana	2010	Park et al 2018
16549_7_78	ERS667944	3.1.1	Ghana	2011	Park et al 2018
16549_7_83	ERS667955	3.1.1	Ghana	2010	Park et al 2018
16549_7_84	ERS667957	3.1.1	Ghana	2011	Park et al 2018
16404_4_88	ERS667958	3.1.1	Ghana	2011	Park et al 2018
16549_7_87	ERS667963	3.1.1	Ghana	2011	Park et al 2018
16549_7_89	ERS667967	3.1.1	Ghana	Unknown	Park et al 2018
16549_7_91	ERS667970	3.1.1	Ghana	2010	Park et al 2018
16404_5_2	ERS667973	3.1.1	Ghana	2010	Park et al 2018
16404_5_4	ERS667976	3.1.1	Ghana	2011	Park et al 2018
16404_5_6	ERS667983	3.1.1	Ghana	2012	Park et al 2018
16404_5_7	ERS667985	3.1.1	Ghana	2010	Park et al 2018
16549_7_12	ERS667992	3.1.1	Ghana	2010	Park et al 2018
16404_5_11	ERS667993	3.1.1	Ghana	2010	Park et al 2018
16404_5_13	ERS667997	3.1.1	Ghana	2011	Park et al 2018
16404_5_23	ERS668016	3.1.1	Ghana	2010	Park et al 2018
16404_5_29	ERS668028	3.1.1	Ghana	Unknown	Park et al 2018
16404_5_33	ERS668034	3.1.1	Ghana	2011	Park et al 2018
16404_5_41	ERS668042	3.1.1	Ghana	2011	Park et al 2018
16404_5_50	ERS668051	3.1.1	Ghana	Unknown	Park et al 2018
16404_5_55	ERS668057	3.1.1	Ghana	2011	Park et al 2018
16404_5_57	ERS668061	3.1.1	Ghana	2011	Park et al 2018
16404_5_64	ERS668076	3.1.1	Ghana	Unknown	Park et al 2018
16549_8_45	ERS668078	3.1.1	Ghana	Unknown	Park et al 2018
16404_5_65	ERS668079	3.1.1	Ghana	2011	Park et al 2018
16549_8_46	ERS668081	3.1.1	Ghana	2011	Park et al 2018
16404_4_19	ERS668090	3.1.1	Ghana	Unknown	Park et al 2018
16404_5_71	ERS668091	3.1.1	Ghana	2010	Park et al 2018
16404_5_79	ERS668106	3.1.1	Ghana	2012	Park et al 2018
16404_5_81	ERS668110	3.1.1	Ghana	2012	Park et al 2018
16404_5_83	ERS668114	3.1.1	Ghana	2011	Park et al 2018
16404_5_88	ERS668124	3.1.1	Ghana	2011	Park et al 2018
16404_5_90	ERS668127	3.1.1	Ghana	2011	Park et al 2018
16404_5_91	ERS668130	3.1.1	Ghana	2011	Park et al 2018
16549_8_4	ERS668137	3.1.1	Ghana	2012	Park et al 2018
16549_8_5	ERS668139	3.1.1	Ghana	2011	Park et al 2018
16549_8_74	ERS668140	3.1.1	Ghana	Unknown	Park et al 2018
16549_8_6	ERS668141	3.1.1	Ghana	2011	Park et al 2018
16549_8_80	ERS668152	3.1.1	Ghana	Unknown	Park et al 2018
16549_8_12	ERS668153	3.1.1	Ghana	2011	Park et al 2018
16549_8_82	ERS668156	3.1.1	Ghana	Unknown	Park et al 2018
16549_8_15	ERS668165	3.1.1	Ghana	2011	Park et al 2018
16549_8_84	ERS668166	3.1.1	Ghana	Unknown	Park et al 2018
16549_8_22	ERS668179	3.1.1	Ghana	2011	Park et al 2018
16549_8_23	ERS668181	3.1.1	Ghana	2011	Park et al 2018
16549_8_27	ERS668188	3.1.1	Ghana	2010	Park et al 2018
16549_8_30	ERS668196	3.1.1	Ghana	Unknown	Park et al 2018
16404_6_9	ERS668197	3.1.1	Ghana	2011	Park et al 2018
16404_6_12	ERS668204	3.1.1	Ghana	Unknown	Park et al 2018
16404_6_13	ERS668205	3.1.1	Ghana	Unknown	Park et al 2018
16404_6_27	ERS668219	3.1.1	Ghana	Unknown	Park et al 2018
16404_6_33	ERS668225	3.1.1	Ghana	2011	Park et al 2018
16404_6_46	ERS668238	3.1.1	Ghana	Unknown	Park et al 2018
16404_6_56	ERS668248	3.1.1	Ghana	Unknown	Park et al 2018
16404_6_58	ERS668250	3.1.1	Ghana	Unknown	Park et al 2018
16404_6_63	ERS668258	3.1.1	Ghana	Unknown	Park et al 2018
16404_6_67	ERS668266	3.1.1	Ghana	2010	Park et al 2018
16404_6_68	ERS668268	3.1.1	Ghana	Unknown	Park et al 2018
16404_6_70	ERS668272	3.1.1	Ghana	Unknown	Park et al 2018
16404_6_71	ERS668273	3.1.1	Ghana	Unknown	Park et al 2018
16404_6_76	ERS668283	3.1.1	Ghana	Unknown	Park et al 2018
16404_6_78	ERS668289	3.1.1	Ghana	Unknown	Park et al 2018
16404_6_79	ERS668291	3.1.1	Ghana	2011	Park et al 2018
16404_6_89	ERS668312	3.1.1	Ghana	Unknown	Park et al 2018
16399_3_2	ERS668320	3.1.1	Ghana	Unknown	Park et al 2018
16399_3_12	ERS668341	3.1.1	Ghana	Unknown	Park et al 2018
16399_3_26	ERS668367	3.1.1	Ghana	Unknown	Park et al 2018
16399_4_16	ERS668399	3.1.1	Ghana	2011	Park et al 2018
16399_4_26	ERS668410	3.1.1	Ghana	Unknown	Park et al 2018
16399_4_32	ERS668424	3.1.1	Ghana	Unknown	Park et al 2018
16399_4_70	ERS668470	3.1.1	Ghana	Unknown	Park et al 2018
16399_4_78	ERS668480	3.1.1	Ghana	Unknown	Park et al 2018
16399_4_85	ERS668489	3.1.1	Ghana	Unknown	Park et al 2018
SRR4063814	SRR4063814	3.1.1	Ghana	2015	Ingle et al 2019
SRR7165459	SRR7165459	3.1.1	Ghana	2016	Ingle et al 2019
10592_2_47	ERS330910	3.1.1	Guinea	2009	Wong et al 2016
10592_2_77	ERS330874	3.1.1	Ivory_Coast	2006	Wong et al 2016
10592_2_40	ERS330880	3.1.1	Ivory_Coast	2007	Wong et al 2016
10593_2_20	ERS330882	3.1.1	Ivory_Coast	2007	Wong et al 2016
10593_2_73	ERS330883	3.1.1	Ivory_Coast	2008	Wong et al 2016
10593_2_57	ERS330886	3.1.1	Mali	2008	Wong et al 2016
10592_2_75	ERS330912	3.1.1	Mauritania	2009	Wong et al 2016
10592_2_82	ERS330915	3.1.1	Nigeria	2009	Wong et al 2016
11800_1_87	ERS362821	3.1.1	Nigeria	2009	Wong et al 2016
13097_1_74	ERS462533	3.1.1	Nigeria	2008	International Typhoid Consortium et al 2016
13097_1_79	ERS462538	3.1.1	Nigeria	2009	International Typhoid Consortium et al 2016
13097_1_80	ERS462539	3.1.1	Nigeria	2009	International Typhoid Consortium et al 2016
13097_1_83	ERS462542	3.1.1	Nigeria	2009	International Typhoid Consortium et al 2016
13097_1_84	ERS462543	3.1.1	Nigeria	2009	International Typhoid Consortium et al 2016
13097_1_85	ERS462544	3.1.1	Nigeria	2009	International Typhoid Consortium et al 2016
13071_1_91	ERS462550	3.1.1	Nigeria	2009	International Typhoid Consortium et al 2016
13103_1_2	ERS462557	3.1.1	Nigeria	2009	International Typhoid Consortium et al 2016
13103_1_4	ERS462559	3.1.1	Nigeria	2009	International Typhoid Consortium et al 2016
13103_1_6	ERS462561	3.1.1	Nigeria	2009	International Typhoid Consortium et al 2016
13103_1_7	ERS462562	3.1.1	Nigeria	2009	International Typhoid Consortium et al 2016
13103_1_8	ERS462563	3.1.1	Nigeria	2009	International Typhoid Consortium et al 2016
13103_1_9	ERS462564	3.1.1	Nigeria	2009	International Typhoid Consortium et al 2016
13103_1_11	ERS462566	3.1.1	Nigeria	2010	International Typhoid Consortium et al 2016
13103_1_12	ERS462567	3.1.1	Nigeria	2010	International Typhoid Consortium et al 2016
13134_1_18	ERS462573	3.1.1	Nigeria	2010	International Typhoid Consortium et al 2016
13134_1_21	ERS462576	3.1.1	Nigeria	2010	International Typhoid Consortium et al 2016
13134_1_23	ERS462578	3.1.1	Nigeria	2010	International Typhoid Consortium et al 2016
13134_1_25	ERS462580	3.1.1	Nigeria	2010	International Typhoid Consortium et al 2016
13566_1_2	ERS481064	3.1.1	Nigeria	2013	International Typhoid Consortium et al 2016
13566_1_3	ERS481066	3.1.1	Nigeria	2013	International Typhoid Consortium et al 2016
14555_2_3	ERS481068	3.1.1	Nigeria	2010	International Typhoid Consortium et al 2016
13566_1_6	ERS481071	3.1.1	Nigeria	2013	International Typhoid Consortium et al 2016
14555_2_8	ERS481078	3.1.1	Nigeria	2013	International Typhoid Consortium et al 2016
13566_1_10	ERS481079	3.1.1	Nigeria	2013	International Typhoid Consortium et al 2016
14555_2_9	ERS481080	3.1.1	Nigeria	2010	International Typhoid Consortium et al 2016
14555_2_12	ERS481085	3.1.1	Nigeria	2011	International Typhoid Consortium et al 2016
14555_2_16	ERS481093	3.1.1	Nigeria	2013	International Typhoid Consortium et al 2016
13566_1_17	ERS481095	3.1.1	Nigeria	2013	International Typhoid Consortium et al 2016
14555_2_20	ERS481100	3.1.1	Nigeria	2011	International Typhoid Consortium et al 2016
14555_2_21	ERS481102	3.1.1	Nigeria	2013	International Typhoid Consortium et al 2016
13566_1_25	ERS481112	3.1.1	Nigeria	2013	International Typhoid Consortium et al 2016
14555_2_27	ERS481113	3.1.1	Nigeria	2010	International Typhoid Consortium et al 2016
13566_1_26	ERS481114	3.1.1	Nigeria	2013	International Typhoid Consortium et al 2016
14555_2_30	ERS481118	3.1.1	Nigeria	2012	International Typhoid Consortium et al 2016
13566_1_28	ERS481119	3.1.1	Nigeria	2013	International Typhoid Consortium et al 2016
14555_2_31	ERS481120	3.1.1	Nigeria	2013	International Typhoid Consortium et al 2016
14555_2_32	ERS481122	3.1.1	Nigeria	2013	International Typhoid Consortium et al 2016
14555_2_35	ERS481127	3.1.1	Nigeria	2010	International Typhoid Consortium et al 2016
14555_2_36	ERS481129	3.1.1	Nigeria	2012	International Typhoid Consortium et al 2016
13566_1_33	ERS481130	3.1.1	Nigeria	2013	International Typhoid Consortium et al 2016
14555_2_37	ERS481131	3.1.1	Nigeria	2013	International Typhoid Consortium et al 2016
13566_1_35	ERS481134	3.1.1	Nigeria	2013	International Typhoid Consortium et al 2016
14555_2_39	ERS481135	3.1.1	Nigeria	2013	International Typhoid Consortium et al 2016
14555_2_43	ERS481142	3.1.1	Nigeria	2010	International Typhoid Consortium et al 2016
13566_1_39	ERS481143	3.1.1	Nigeria	2013	International Typhoid Consortium et al 2016
14555_2_44	ERS481144	3.1.1	Nigeria	2012	International Typhoid Consortium et al 2016
13566_1_40	ERS481145	3.1.1	Nigeria	2013	International Typhoid Consortium et al 2016
14555_2_45	ERS481146	3.1.1	Nigeria	2013	International Typhoid Consortium et al 2016
13566_1_42	ERS481149	3.1.1	Nigeria	2013	International Typhoid Consortium et al 2016
14555_2_47	ERS481150	3.1.1	Nigeria	2013	International Typhoid Consortium et al 2016
14555_2_48	ERS481152	3.1.1	Nigeria	2013	International Typhoid Consortium et al 2016
14555_2_49	ERS481154	3.1.1	Nigeria	2010	International Typhoid Consortium et al 2016
13566_1_45	ERS481156	3.1.1	Nigeria	2013	International Typhoid Consortium et al 2016
14555_2_51	ERS481157	3.1.1	Nigeria	2010	International Typhoid Consortium et al 2016
13566_1_46	ERS481158	3.1.1	Nigeria	2013	International Typhoid Consortium et al 2016
13566_1_47	ERS481160	3.1.1	Nigeria	2013	International Typhoid Consortium et al 2016
14555_2_53	ERS481161	3.1.1	Nigeria	2013	International Typhoid Consortium et al 2016
14555_2_54	ERS481163	3.1.1	Nigeria	2012	International Typhoid Consortium et al 2016
13566_1_49	ERS481164	3.1.1	Nigeria	2013	International Typhoid Consortium et al 2016
14555_2_55	ERS481165	3.1.1	Nigeria	2013	International Typhoid Consortium et al 2016
14555_2_56	ERS481167	3.1.1	Nigeria	2013	International Typhoid Consortium et al 2016
13566_1_53	ERS481173	3.1.1	Nigeria	2013	International Typhoid Consortium et al 2016
13566_1_54	ERS481175	3.1.1	Nigeria	2013	International Typhoid Consortium et al 2016
14555_2_61	ERS481176	3.1.1	Nigeria	2013	International Typhoid Consortium et al 2016
14555_2_62	ERS481178	3.1.1	Nigeria	2012	International Typhoid Consortium et al 2016
13566_1_56	ERS481180	3.1.1	Nigeria	2013	International Typhoid Consortium et al 2016
14555_2_64	ERS481182	3.1.1	Nigeria	2013	International Typhoid Consortium et al 2016
14555_2_67	ERS481187	3.1.1	Nigeria	2011	International Typhoid Consortium et al 2016
13566_1_60	ERS481188	3.1.1	Nigeria	2013	International Typhoid Consortium et al 2016
13566_1_61	ERS481191	3.1.1	Nigeria	2013	International Typhoid Consortium et al 2016
14555_2_70	ERS481192	3.1.1	Nigeria	2013	International Typhoid Consortium et al 2016
14555_2_71	ERS481194	3.1.1	Nigeria	2013	International Typhoid Consortium et al 2016
14555_2_75	ERS481201	3.1.1	Nigeria	2011	International Typhoid Consortium et al 2016
13566_1_67	ERS481204	3.1.1	Nigeria	2013	International Typhoid Consortium et al 2016
14555_2_78	ERS481207	3.1.1	Nigeria	2013	International Typhoid Consortium et al 2016
14555_2_79	ERS481209	3.1.1	Nigeria	2013	International Typhoid Consortium et al 2016
14555_2_81	ERS481213	3.1.1	Nigeria	2010	International Typhoid Consortium et al 2016
14555_2_83	ERS481216	3.1.1	Nigeria	2011	International Typhoid Consortium et al 2016
14555_2_87	ERS481221	3.1.1	Nigeria	2013	International Typhoid Consortium et al 2016
14555_2_90	ERS481227	3.1.1	Nigeria	2010	International Typhoid Consortium et al 2016
13566_1_80	ERS481235	3.1.1	Nigeria	2013	International Typhoid Consortium et al 2016
14555_2_95	ERS481236	3.1.1	Nigeria	2013	International Typhoid Consortium et al 2016
13566_1_81	ERS481237	3.1.1	Nigeria	2013	International Typhoid Consortium et al 2016
13566_1_82	ERS481239	3.1.1	Nigeria	2013	International Typhoid Consortium et al 2016
SRR4063806	SRR4063806	3.1.1	Nigeria	2015	Ingle et al 2019
SRR4063812	SRR4063812	3.1.1	Nigeria	2015	Ingle et al 2019
SRR5986539	SRR5986539	3.1.1	Nigeria	2015	Ingle et al 2019
SRR7165434	SRR7165434	3.1.1	Nigeria	2016	Ingle et al 2019
SRR5585020	SRR5585020	3.1.1	Nigeria__Turkey	2015	Ingle et al 2019
SRR5500445	SRR5500445	3.1.1	UK_No_Travel_Reported	2015	Ingle et al 2019
SRR4063810	SRR4063810	3.1.1	Sierra_Leone	2015	Ingle et al 2019
10593_2_8	ERS330863	3.1.1	Togo	2004	Wong et al 2016
10593_2_69	ERS330875	3.1.1	Togo	2006	Wong et al 2016
11800_1_14	ERS362750	3.1.1	Unknown	2005	Wong et al 2016
10349_1_39	ERS248953	3.1.2	China	2008	Wong et al 2016
10349_1_78	ERS248992	3.1.2	India	2012	Wong et al 2016
10060_5_17	ERS223243	3.1.2	Indonesia	2009	Wong et al 2016
10060_5_23	ERS223249	3.1.2	Indonesia	2009	Wong et al 2016
10060_5_30	ERS223256	3.1.2	Indonesia	2009	Wong et al 2016
10060_5_39	ERS223265	3.1.2	Indonesia	2010	Wong et al 2016
10071_3_75	ERS223395	3.1.2	Indonesia	2012	Wong et al 2016
10071_3_82	ERS223402	3.1.2	Indonesia	2005	Wong et al 2016
10071_3_84	ERS223404	3.1.2	Indonesia	2005	Wong et al 2016
10071_3_86	ERS223406	3.1.2	Indonesia	2008	Wong et al 2016
10071_3_89	ERS223409	3.1.2	Indonesia	2011	Wong et al 2016
10071_3_91	ERS223411	3.1.2	Indonesia	2004	Wong et al 2016
10071_3_92	ERS223412	3.1.2	Indonesia	2010	Wong et al 2016
9953_5_15	ERS223428	3.1.2	Indonesia	2010	Wong et al 2016
9953_5_20	ERS223433	3.1.2	Indonesia	2008	Wong et al 2016
9953_5_23	ERS223436	3.1.2	Indonesia	2008	Wong et al 2016
9953_5_34	ERS223447	3.1.2	Indonesia	2009	Wong et al 2016
9953_5_36	ERS223449	3.1.2	Indonesia	2010	Wong et al 2016
9953_5_38	ERS223451	3.1.2	Indonesia	2009	Wong et al 2016
9953_5_43	ERS223456	3.1.2	Indonesia	2010	Wong et al 2016
9953_5_60	ERS223473	3.1.2	Indonesia	2009	Wong et al 2016
10349_1_8	ERS248922	3.1.2	Indonesia	2002	Wong et al 2016
10349_1_43	ERS248957	3.1.2	Indonesia	2009	Wong et al 2016
10349_1_90	ERS249004	3.1.2	Indonesia	1983	Wong et al 2016
10540_1_4	ERS325149	3.1.2	Indonesia	2003	Wong et al 2016
10492_1_46	ERS326353	3.1.2	Indonesia	2010	Wong et al 2016
SRR5974898	SRR5974898	3.2.0	Bangladesh	2016	Ingle et al 2019
9870_8_17	ERS223149	3.2.1	Cambodia	2009	Wong et al 2016
9870_8_61	ERS223193	3.2.1	Cambodia	2011	Wong et al 2016
10209_5_9	ERS239630	3.2.1	Cambodia	2007	Wong et al 2016
10209_5_13	ERS239634	3.2.1	Cambodia	2007	Wong et al 2016
SRR5500457	SRR5500457	3.2.1	France__USA	2015	Ingle et al 2019
10492_1_32	ERS326317	3.2.1	India	2011	Wong et al 2016
10562_2_70	ERS326480	3.2.1	India	2011	Wong et al 2016
10593_2_29	ERS330923	3.2.1	Indonesia	1976	Wong et al 2016
SRR5500507	SRR5500507	3.2.1	Indonesia	2015	Ingle et al 2019
10060_6_6	ERS223512	3.2.1	Laos	2008	Wong et al 2016
10060_6_7	ERS223513	3.2.1	Laos	2009	Wong et al 2016
10060_6_8	ERS223514	3.2.1	Laos	2009	Wong et al 2016
10060_6_9	ERS223515	3.2.1	Laos	2009	Wong et al 2016
10060_6_11	ERS223517	3.2.1	Laos	2009	Wong et al 2016
10060_6_14	ERS223520	3.2.1	Laos	2009	Wong et al 2016
10060_6_24	ERS223530	3.2.1	Laos	2008	Wong et al 2016
10060_6_26	ERS223532	3.2.1	Laos	2009	Wong et al 2016
10060_6_27	ERS223533	3.2.1	Laos	2009	Wong et al 2016
10060_6_35	ERS223541	3.2.1	Laos	2010	Wong et al 2016
10060_6_44	ERS223550	3.2.1	Laos	2003	Wong et al 2016
10060_6_56	ERS223562	3.2.1	Laos	2004	Wong et al 2016
10060_6_57	ERS223563	3.2.1	Laos	2004	Wong et al 2016
10060_6_66	ERS223572	3.2.1	Laos	2010	Wong et al 2016
10060_6_67	ERS223573	3.2.1	Laos	2010	Wong et al 2016
10209_5_29	ERS239650	3.2.1	Laos	2001	Wong et al 2016
10209_5_30	ERS239651	3.2.1	Laos	2001	Wong et al 2016
10209_5_32	ERS239653	3.2.1	Laos	2002	Wong et al 2016
10209_5_37	ERS239658	3.2.1	Laos	2002	Wong et al 2016
10209_5_45	ERS239666	3.2.1	Laos	2002	Wong et al 2016
10209_5_49	ERS239670	3.2.1	Laos	2002	Wong et al 2016
10396_8_20	ERS239677	3.2.1	Laos	2003	Wong et al 2016
10209_5_57	ERS239678	3.2.1	Laos	2003	Wong et al 2016
ERR119818	ERR119818	3.2.1	Nepal	2008	Thanh et al Kathmandu 2016
ERR119821	ERR119821	3.2.1	Nepal	2009	Thanh et al Kathmandu 2016
SRR1957726	SRR1957726	3.2.1	Philippines	2014	Ingle et al 2019
SRR1966736	SRR1966736	3.2.1	Philippines	2014	Ingle et al 2019
SRR1969159	SRR1969159	3.2.1	Philippines	2014	Ingle et al 2019
CT18	AL513382	3.2.1	Vietnam	1993	Parkhill et al 2001
10561_2_73	ERS325261	3.2.1	Vietnam	1994	Wong et al 2016
10425_1_40	ERS325275	3.2.1	Vietnam	1993	Wong et al 2016
10426_1_54	ERS325333	3.2.1	Vietnam	1999	Wong et al 2016
10540_1_77	ERS325345	3.2.1	Vietnam	1997	Wong et al 2016
10540_1_83	ERS325360	3.2.1	Vietnam	1997	Wong et al 2016
10425_1_67	ERS325388	3.2.1	Vietnam	1994	Wong et al 2016
10425_1_70	ERS325394	3.2.1	Vietnam	1993	Wong et al 2016
10425_1_81	ERS325412	3.2.1	Vietnam	1994	Wong et al 2016
10425_1_85	ERS325420	3.2.1	Vietnam	1994	Wong et al 2016
10561_2_92	ERS325432	3.2.1	Vietnam	1993	Wong et al 2016
10425_1_93	ERS325443	3.2.1	Vietnam	1994	Wong et al 2016
10425_1_96	ERS325458	3.2.1	Vietnam	1994	Wong et al 2016
10493_1_44	ERS326335	3.2.1	Vietnam	2010	Wong et al 2016
ERR2663509	ERR2663509	3.2.2	Bangladesh	1999	Tanmoy et al 2018
ERR2663553	ERR2663553	3.2.2	Bangladesh	2000	Tanmoy et al 2018
ERR2663559	ERR2663559	3.2.2	Bangladesh	2000	Tanmoy et al 2018
ERR2663607	ERR2663607	3.2.2	Bangladesh	2007	Tanmoy et al 2018
ERR2663611	ERR2663611	3.2.2	Bangladesh	2007	Tanmoy et al 2018
ERR2663623	ERR2663623	3.2.2	Bangladesh	2005	Tanmoy et al 2018
ERR2663625	ERR2663625	3.2.2	Bangladesh	2005	Tanmoy et al 2018
ERR2663645	ERR2663645	3.2.2	Bangladesh	2006	Tanmoy et al 2018
ERR2663662	ERR2663662	3.2.2	Bangladesh	2008	Tanmoy et al 2018
ERR2663665	ERR2663665	3.2.2	Bangladesh	2008	Tanmoy et al 2018
ERR2663676	ERR2663676	3.2.2	Bangladesh	2008	Tanmoy et al 2018
ERR2663680	ERR2663680	3.2.2	Bangladesh	2008	Tanmoy et al 2018
ERR2663701	ERR2663701	3.2.2	Bangladesh	2009	Tanmoy et al 2018
ERR2663704	ERR2663704	3.2.2	Bangladesh	2009	Tanmoy et al 2018
ERR2663709	ERR2663709	3.2.2	Bangladesh	2009	Tanmoy et al 2018
ERR2663720	ERR2663720	3.2.2	Bangladesh	2006	Tanmoy et al 2018
ERR2663725	ERR2663725	3.2.2	Bangladesh	2007	Tanmoy et al 2018
ERR2663739	ERR2663739	3.2.2	Bangladesh	2013	Tanmoy et al 2018
ERR2663742	ERR2663742	3.2.2	Bangladesh	2009	Tanmoy et al 2018
ERR2663743	ERR2663743	3.2.2	Bangladesh	2013	Tanmoy et al 2018
ERR2663752	ERR2663752	3.2.2	Bangladesh	2013	Tanmoy et al 2018
ERR2663755	ERR2663755	3.2.2	Bangladesh	2009	Tanmoy et al 2018
ERR2663769	ERR2663769	3.2.2	Bangladesh	2013	Tanmoy et al 2018
ERR2663773	ERR2663773	3.2.2	Bangladesh	2010	Tanmoy et al 2018
ERR2663790	ERR2663790	3.2.2	Bangladesh	2006	Tanmoy et al 2018
ERR2663796	ERR2663796	3.2.2	Bangladesh	2012	Tanmoy et al 2018
ERR2663799	ERR2663799	3.2.2	Bangladesh	2012	Tanmoy et al 2018
ERR2663811	ERR2663811	3.2.2	Bangladesh	2009	Tanmoy et al 2018
ERR2663813	ERR2663813	3.2.2	Bangladesh	2010	Tanmoy et al 2018
ERR2663815	ERR2663815	3.2.2	Bangladesh	2010	Tanmoy et al 2018
ERR2663819	ERR2663819	3.2.2	Bangladesh	2010	Tanmoy et al 2018
ERR2663823	ERR2663823	3.2.2	Bangladesh	2010	Tanmoy et al 2018
ERR2663824	ERR2663824	3.2.2	Bangladesh	2010	Tanmoy et al 2018
ERR2663835	ERR2663835	3.2.2	Bangladesh	2011	Tanmoy et al 2018
ERR2663838	ERR2663838	3.2.2	Bangladesh	2012	Tanmoy et al 2018
ERR2663842	ERR2663842	3.2.2	Bangladesh	2012	Tanmoy et al 2018
ERR2663851	ERR2663851	3.2.2	Bangladesh	2012	Tanmoy et al 2018
ERR2663854	ERR2663854	3.2.2	Bangladesh	2013	Tanmoy et al 2018
ERR2663863	ERR2663863	3.2.2	Bangladesh	2013	Tanmoy et al 2018
ERR2663869	ERR2663869	3.2.2	Bangladesh	2006	Tanmoy et al 2018
ERR2663882	ERR2663882	3.2.2	Bangladesh	2009	Tanmoy et al 2018
ERR2663889	ERR2663889	3.2.2	Bangladesh	2009	Tanmoy et al 2018
ERR2663893	ERR2663893	3.2.2	Bangladesh	2009	Tanmoy et al 2018
ERR2663898	ERR2663898	3.2.2	Bangladesh	2010	Tanmoy et al 2018
ERR2663902	ERR2663902	3.2.2	Bangladesh	2010	Tanmoy et al 2018
ERR2663905	ERR2663905	3.2.2	Bangladesh	2010	Tanmoy et al 2018
ERR2663922	ERR2663922	3.2.2	Bangladesh	2008	Tanmoy et al 2018
ERR2663926	ERR2663926	3.2.2	Bangladesh	2004	Tanmoy et al 2018
ERR2663929	ERR2663929	3.2.2	Bangladesh	2011	Tanmoy et al 2018
ERR2663930	ERR2663930	3.2.2	Bangladesh	2011	Tanmoy et al 2018
ERR2663934	ERR2663934	3.2.2	Bangladesh	2011	Tanmoy et al 2018
ERR2663935	ERR2663935	3.2.2	Bangladesh	2005	Tanmoy et al 2018
ERR2663937	ERR2663937	3.2.2	Bangladesh	2005	Tanmoy et al 2018
ERR2663952	ERR2663952	3.2.2	Bangladesh	2011	Tanmoy et al 2018
ERR2663956	ERR2663956	3.2.2	Bangladesh	2007	Tanmoy et al 2018
ERR2663977	ERR2663977	3.2.2	Bangladesh	2012	Tanmoy et al 2018
ERR2663979	ERR2663979	3.2.2	Bangladesh	2008	Tanmoy et al 2018
ERR2663981	ERR2663981	3.2.2	Bangladesh	2008	Tanmoy et al 2018
ERR2663985	ERR2663985	3.2.2	Bangladesh	2008	Tanmoy et al 2018
ERR2663996	ERR2663996	3.2.2	Bangladesh	2008	Tanmoy et al 2018
ERR2663998	ERR2663998	3.2.2	Bangladesh	2008	Tanmoy et al 2018
10071_3_10	ERS223330	3.2.2	Bangladesh	2012	Wong et al 2016
10562_2_25	ERS326327	3.2.2	Bangladesh	2010	Wong et al 2016
10492_1_50	ERS326358	3.2.2	Bangladesh	2010	Wong et al 2016
11800_1_78	ERS362812	3.2.2	Bangladesh	2008	Wong et al 2016
11642_2_73	ERS362896	3.2.2	Bangladesh	2011	Wong et al 2016
SRR1968179	SRR1968179	3.2.2	Bangladesh	2015	Ingle et al 2019
SRR1969532	SRR1969532	3.2.2	Bangladesh	2014	Ingle et al 2019
SRR5500462	SRR5500462	3.2.2	Bangladesh	2015	Ingle et al 2019
SRR5500464	SRR5500464	3.2.2	Bangladesh	2015	Ingle et al 2019
SRR5500500	SRR5500500	3.2.2	Bangladesh	2015	Ingle et al 2019
SRR5989302	SRR5989302	3.2.2	Bangladesh	2016	Ingle et al 2019
SRR7165583	SRR7165583	3.2.2	Bangladesh	2016	Ingle et al 2019
10493_1_29	ERS326279	3.2.2	India	2011	Wong et al 2016
10493_1_32	ERS326294	3.2.2	India	2011	Wong et al 2016
SRR3322095	SRR3322095	3.2.2	India	2015	Ingle et al 2019
ERR1079256	ERR1079256	3.2.2	Nepal	2012	Thanh et al Kathmandu 2016
ERR1079262	ERR1079262	3.2.2	Nepal	2013	Thanh et al Kathmandu 2016
20087_8_3	ERS1545412	3.2.2	Nepal	2008	Britto et al 2018
20621_8_20	ERS1545508	3.2.2	Nepal	2010	Britto et al 2018
20621_8_23	ERS1545511	3.2.2	Nepal	2010	Britto et al 2018
20621_8_29	ERS1545517	3.2.2	Nepal	2010	Britto et al 2018
20621_8_39	ERS1545527	3.2.2	Nepal	2011	Britto et al 2018
20621_8_74	ERS1545564	3.2.2	Nepal	2014	Britto et al 2018
10561_2_32	ERS325123	3.2.2	Nepal	2011	Wong et al 2016
SRR1967067	SRR1967067	3.2.2	UK_No_Travel_Information	2015	Ingle et al 2019
SRR1968671	SRR1968671	3.2.2	UK_No_Travel_Information	2015	Ingle et al 2019
SRR1969837	SRR1969837	3.2.2	UK_No_Travel_Information	2015	Ingle et al 2019
SRR1965819	SRR1965819	3.2.2	UK_No_Travel_Reported	2015	Ingle et al 2019
SRR5500429	SRR5500429	3.2.2	UK_No_Travel_Reported	2015	Ingle et al 2019
SRR5500470	SRR5500470	3.2.2	UK_No_Travel_Reported	2015	Ingle et al 2019
10592_2_29	ERS329517	3.2.2	Pakistan	2003	Wong et al 2016
10592_2_15	ERS329542	3.2.2	Pakistan	2003	Wong et al 2016
10592_2_25	ERS329543	3.2.2	Pakistan	2003	Wong et al 2016
10592_2_27	ERS329545	3.2.2	Pakistan	2003	Wong et al 2016
11642_2_85	ERS362908	3.2.2	Pakistan	2012	Wong et al 2016
10349_1_45	ERS248959	3.2.2	SEAsia	2009	Wong et al 2016
ERR2663475	ERR2663475	3.3.0	Bangladesh	1999	Tanmoy et al 2018
ERR2663482	ERR2663482	3.3.0	Bangladesh	2002	Tanmoy et al 2018
ERR2663493	ERR2663493	3.3.0	Bangladesh	2005	Tanmoy et al 2018
ERR2663495	ERR2663495	3.3.0	Bangladesh	2005	Tanmoy et al 2018
ERR2663499	ERR2663499	3.3.0	Bangladesh	2005	Tanmoy et al 2018
ERR2663503	ERR2663503	3.3.0	Bangladesh	1999	Tanmoy et al 2018
ERR2663510	ERR2663510	3.3.0	Bangladesh	2005	Tanmoy et al 2018
ERR2663513	ERR2663513	3.3.0	Bangladesh	2005	Tanmoy et al 2018
ERR2663514	ERR2663514	3.3.0	Bangladesh	1999	Tanmoy et al 2018
ERR2663524	ERR2663524	3.3.0	Bangladesh	2006	Tanmoy et al 2018
ERR2663526	ERR2663526	3.3.0	Bangladesh	2006	Tanmoy et al 2018
ERR2663532	ERR2663532	3.3.0	Bangladesh	2000	Tanmoy et al 2018
ERR2663543	ERR2663543	3.3.0	Bangladesh	2000	Tanmoy et al 2018
ERR2663544	ERR2663544	3.3.0	Bangladesh	2006	Tanmoy et al 2018
ERR2663552	ERR2663552	3.3.0	Bangladesh	2006	Tanmoy et al 2018
ERR2663566	ERR2663566	3.3.0	Bangladesh	2006	Tanmoy et al 2018
ERR2663600	ERR2663600	3.3.0	Bangladesh	2007	Tanmoy et al 2018
ERR2663601	ERR2663601	3.3.0	Bangladesh	2008	Tanmoy et al 2018
ERR2663606	ERR2663606	3.3.0	Bangladesh	2005	Tanmoy et al 2018
ERR2663621	ERR2663621	3.3.0	Bangladesh	2005	Tanmoy et al 2018
ERR2663633	ERR2663633	3.3.0	Bangladesh	2006	Tanmoy et al 2018
ERR2663641	ERR2663641	3.3.0	Bangladesh	2008	Tanmoy et al 2018
ERR2663648	ERR2663648	3.3.0	Bangladesh	2007	Tanmoy et al 2018
ERR2663654	ERR2663654	3.3.0	Bangladesh	2008	Tanmoy et al 2018
ERR2663671	ERR2663671	3.3.0	Bangladesh	2008	Tanmoy et al 2018
ERR2663689	ERR2663689	3.3.0	Bangladesh	2009	Tanmoy et al 2018
ERR2663690	ERR2663690	3.3.0	Bangladesh	2009	Tanmoy et al 2018
ERR2663692	ERR2663692	3.3.0	Bangladesh	2009	Tanmoy et al 2018
ERR2663695	ERR2663695	3.3.0	Bangladesh	2009	Tanmoy et al 2018
ERR2663699	ERR2663699	3.3.0	Bangladesh	2009	Tanmoy et al 2018
ERR2663700	ERR2663700	3.3.0	Bangladesh	2009	Tanmoy et al 2018
ERR2663705	ERR2663705	3.3.0	Bangladesh	2009	Tanmoy et al 2018
ERR2663706	ERR2663706	3.3.0	Bangladesh	2009	Tanmoy et al 2018
ERR2663731	ERR2663731	3.3.0	Bangladesh	2013	Tanmoy et al 2018
ERR2663741	ERR2663741	3.3.0	Bangladesh	2013	Tanmoy et al 2018
ERR2663747	ERR2663747	3.3.0	Bangladesh	2010	Tanmoy et al 2018
ERR2663750	ERR2663750	3.3.0	Bangladesh	2013	Tanmoy et al 2018
ERR2663756	ERR2663756	3.3.0	Bangladesh	2012	Tanmoy et al 2018
ERR2663779	ERR2663779	3.3.0	Bangladesh	2012	Tanmoy et al 2018
ERR2663782	ERR2663782	3.3.0	Bangladesh	2010	Tanmoy et al 2018
ERR2663786	ERR2663786	3.3.0	Bangladesh	2011	Tanmoy et al 2018
ERR2663788	ERR2663788	3.3.0	Bangladesh	2011	Tanmoy et al 2018
ERR2663804	ERR2663804	3.3.0	Bangladesh	2013	Tanmoy et al 2018
ERR2663809	ERR2663809	3.3.0	Bangladesh	2009	Tanmoy et al 2018
ERR2663820	ERR2663820	3.3.0	Bangladesh	2010	Tanmoy et al 2018
ERR2663827	ERR2663827	3.3.0	Bangladesh	2011	Tanmoy et al 2018
ERR2663866	ERR2663866	3.3.0	Bangladesh	2008	Tanmoy et al 2018
ERR2663868	ERR2663868	3.3.0	Bangladesh	2005	Tanmoy et al 2018
ERR2663873	ERR2663873	3.3.0	Bangladesh	2007	Tanmoy et al 2018
ERR2663879	ERR2663879	3.3.0	Bangladesh	2009	Tanmoy et al 2018
ERR2663904	ERR2663904	3.3.0	Bangladesh	2010	Tanmoy et al 2018
ERR2663915	ERR2663915	3.3.0	Bangladesh	2006	Tanmoy et al 2018
ERR2663917	ERR2663917	3.3.0	Bangladesh	2007	Tanmoy et al 2018
ERR2663920	ERR2663920	3.3.0	Bangladesh	2011	Tanmoy et al 2018
ERR2663921	ERR2663921	3.3.0	Bangladesh	2007	Tanmoy et al 2018
ERR2663927	ERR2663927	3.3.0	Bangladesh	2011	Tanmoy et al 2018
ERR2663936	ERR2663936	3.3.0	Bangladesh	2011	Tanmoy et al 2018
ERR2663940	ERR2663940	3.3.0	Bangladesh	2005	Tanmoy et al 2018
ERR2663941	ERR2663941	3.3.0	Bangladesh	2011	Tanmoy et al 2018
ERR2663943	ERR2663943	3.3.0	Bangladesh	2011	Tanmoy et al 2018
ERR2663944	ERR2663944	3.3.0	Bangladesh	2005	Tanmoy et al 2018
ERR2663946	ERR2663946	3.3.0	Bangladesh	2011	Tanmoy et al 2018
ERR2663954	ERR2663954	3.3.0	Bangladesh	2007	Tanmoy et al 2018
ERR2663964	ERR2663964	3.3.0	Bangladesh	2012	Tanmoy et al 2018
ERR2663968	ERR2663968	3.3.0	Bangladesh	2012	Tanmoy et al 2018
ERR2663972	ERR2663972	3.3.0	Bangladesh	2007	Tanmoy et al 2018
ERR2663988	ERR2663988	3.3.0	Bangladesh	2008	Tanmoy et al 2018
ERR2663990	ERR2663990	3.3.0	Bangladesh	2008	Tanmoy et al 2018
10071_3_3	ERS223323	3.3.0	Bangladesh	2012	Wong et al 2016
10071_3_5	ERS223325	3.3.0	Bangladesh	2012	Wong et al 2016
10071_3_6	ERS223326	3.3.0	Bangladesh	2012	Wong et al 2016
10071_3_7	ERS223327	3.3.0	Bangladesh	2012	Wong et al 2016
10071_3_9	ERS223329	3.3.0	Bangladesh	2012	Wong et al 2016
10071_3_12	ERS223332	3.3.0	Bangladesh	2012	Wong et al 2016
10071_3_15	ERS223335	3.3.0	Bangladesh	2012	Wong et al 2016
10071_3_16	ERS223336	3.3.0	Bangladesh	2012	Wong et al 2016
10349_1_87	ERS249001	3.3.0	Bangladesh	1998	Wong et al 2016
10562_2_19	ERS326291	3.3.0	Bangladesh	2011	Wong et al 2016
10562_2_22	ERS326295	3.3.0	Bangladesh	2011	Wong et al 2016
10492_1_37	ERS326334	3.3.0	Bangladesh	2010	Wong et al 2016
10492_1_45	ERS326352	3.3.0	Bangladesh	2010	Wong et al 2016
11800_1_37	ERS362772	3.3.0	Bangladesh	2006	Wong et al 2016
12045_3_83	ERS362785	3.3.0	Bangladesh	2007	Wong et al 2016
12045_3_88	ERS362809	3.3.0	Bangladesh	2008	Wong et al 2016
11642_2_4	ERS362829	3.3.0	Bangladesh	2009	Wong et al 2016
11642_2_20	ERS362844	3.3.0	Bangladesh	2010	Wong et al 2016
11642_2_22	ERS362846	3.3.0	Bangladesh	2010	Wong et al 2016
11642_2_23	ERS362848	3.3.0	Bangladesh	2010	Wong et al 2016
11642_2_24	ERS362849	3.3.0	Bangladesh	2010	Wong et al 2016
11642_2_25	ERS362850	3.3.0	Bangladesh	2010	Wong et al 2016
11642_2_75	ERS362898	3.3.0	Bangladesh	2011	Wong et al 2016
SRR1959511	SRR1959511	3.3.0	Bangladesh	2014	Ingle et al 2019
SRR1967501	SRR1967501	3.3.0	Bangladesh	2014	Ingle et al 2019
SRR5500468	SRR5500468	3.3.0	Bangladesh	2015	Ingle et al 2019
SRR5500508	SRR5500508	3.3.0	Bangladesh	2015	Ingle et al 2019
SRR5887645	SRR5887645	3.3.0	Bangladesh	2016	Ingle et al 2019
11642_2_18	ERS362842	3.3.0	Bangladesh_India	2010	Wong et al 2016
11642_2_19	ERS362843	3.3.0	Bangladesh_India	2010	Wong et al 2016
10592_2_42	ERS330830	3.3.0	Gabon	1998	Wong et al 2016
8616_4_57	ERS168235	3.3.0	India	2009	Wong et al 2016
10349_1_16	ERS248930	3.3.0	India	2004	Wong et al 2016
10349_1_82	ERS248996	3.3.0	India	2012	Wong et al 2016
10562_2_15	ERS326271	3.3.0	India	2011	Wong et al 2016
10562_2_24	ERS326321	3.3.0	India	2011	Wong et al 2016
10592_2_67	ERS330829	3.3.0	India	1997	Wong et al 2016
SRR1957807	SRR1957807	3.3.0	India	2014	Ingle et al 2019
SRR1967717	SRR1967717	3.3.0	India	2014	Ingle et al 2019
SRR5500427	SRR5500427	3.3.0	India	2015	Ingle et al 2019
SRR5500428	SRR5500428	3.3.0	India	2015	Ingle et al 2019
SRR5500513	SRR5500513	3.3.0	India	2015	Ingle et al 2019
SRR5887794	SRR5887794	3.3.0	India	2016	Ingle et al 2019
SRR5949971	SRR5949971	3.3.0	India	2016	Ingle et al 2019
SRR5949977	SRR5949977	3.3.0	India	2016	Ingle et al 2019
SRR5982996	SRR5982996	3.3.0	India	2016	Ingle et al 2019
SRR5986542	SRR5986542	3.3.0	India	2016	Ingle et al 2019
SRR5990010	SRR5990010	3.3.0	India	2016	Ingle et al 2019
SRR7165367	SRR7165367	3.3.0	India	2016	Ingle et al 2019
SRR7165439	SRR7165439	3.3.0	India	2016	Ingle et al 2019
SRR7165593	SRR7165593	3.3.0	India	2016	Ingle et al 2019
SRR7165738	SRR7165738	3.3.0	India	2016	Ingle et al 2019
SRR7165855	SRR7165855	3.3.0	India	2016	Ingle et al 2019
SRR7165922	SRR7165922	3.3.0	India	2016	Ingle et al 2019
SRR7166067	SRR7166067	3.3.0	India	2016	Ingle et al 2019
11800_1_86	ERS362820	3.3.0	India_Pakistan	2008	Wong et al 2016
ERR1079255	ERR1079255	3.3.0	Nepal	2012	Thanh et al Kathmandu 2016
ERR1079275	ERR1079275	3.3.0	Nepal	2013	Thanh et al Kathmandu 2016
ERR1079283	ERR1079283	3.3.0	Nepal	2013	Thanh et al Kathmandu 2016
ERR1079286	ERR1079286	3.3.0	Nepal	2013	Thanh et al Kathmandu 2016
ERR1079295	ERR1079295	3.3.0	Nepal	2014	Thanh et al Kathmandu 2016
ERR1079311	ERR1079311	3.3.0	Nepal	2013	Thanh et al Kathmandu 2016
ERR1079312	ERR1079312	3.3.0	Nepal	2013	Thanh et al Kathmandu 2016
ERR586918	ERR586918	3.3.0	Nepal	2013	Thanh et al Kathmandu 2016
ERR586920	ERR586920	3.3.0	Nepal	2013	Thanh et al Kathmandu 2016
22027_3_37	ERS1545197	3.3.0	Nepal	2016	Britto et al 2018
22027_3_62	ERS1545223	3.3.0	Nepal	2016	Britto et al 2018
20087_8_1	ERS1545410	3.3.0	Nepal	2008	Britto et al 2018
20087_8_4	ERS1545413	3.3.0	Nepal	2008	Britto et al 2018
20087_8_7	ERS1545416	3.3.0	Nepal	2015	Britto et al 2018
20087_8_8	ERS1545417	3.3.0	Nepal	2015	Britto et al 2018
20087_8_11	ERS1545420	3.3.0	Nepal	2015	Britto et al 2018
20087_8_16	ERS1545425	3.3.0	Nepal	2014	Britto et al 2018
20087_8_38	ERS1545447	3.3.0	Nepal	2013	Britto et al 2018
20087_8_77	ERS1545486	3.3.0	Nepal	2012	Britto et al 2018
20621_8_1	ERS1545489	3.3.0	Nepal	2009	Britto et al 2018
20621_8_2	ERS1545490	3.3.0	Nepal	2009	Britto et al 2018
20621_8_5	ERS1545493	3.3.0	Nepal	2009	Britto et al 2018
20621_8_17	ERS1545505	3.3.0	Nepal	2010	Britto et al 2018
20621_8_21	ERS1545509	3.3.0	Nepal	2010	Britto et al 2018
20621_8_26	ERS1545514	3.3.0	Nepal	2010	Britto et al 2018
20621_8_33	ERS1545521	3.3.0	Nepal	2010	Britto et al 2018
20621_8_56	ERS1545544	3.3.0	Nepal	2012	Britto et al 2018
22027_3_10	ERS1545631	3.3.0	Nepal	2016	Britto et al 2018
10561_2_2	ERS325084	3.3.0	Nepal	2011	Wong et al 2016
10425_1_5	ERS325107	3.3.0	Nepal	2011	Wong et al 2016
10561_2_20	ERS325109	3.3.0	Nepal	2011	Wong et al 2016
10561_2_25	ERS325114	3.3.0	Nepal	2011	Wong et al 2016
10561_2_37	ERS325130	3.3.0	Nepal	2011	Wong et al 2016
14555_2_2	ERS481065	3.3.0	Nigeria	2010	International Typhoid Consortium et al 2016
SRR1968914	SRR1968914	3.3.0	UK_No_Travel_Information	2015	Ingle et al 2019
SRR5216612	SRR5216612	3.3.0	UK_No_Travel_Information	2015	Ingle et al 2019
SRR5631637	SRR5631637	3.3.0	UK_No_Travel_Information	2017	Ingle et al 2019
SRR5986541	SRR5986541	3.3.0	UK_No_Travel_Information	2015	Ingle et al 2019
SRR5989294	SRR5989294	3.3.0	UK_No_Travel_Information	2015	Ingle et al 2019
SRR1970258	SRR1970258	3.3.0	UK_No_Travel_Reported	2015	Ingle et al 2019
SRR5500434	SRR5500434	3.3.0	UK_No_Travel_Reported	2015	Ingle et al 2019
10592_2_17	ERS329537	3.3.0	Pakistan	2003	Wong et al 2016
11800_1_81	ERS362815	3.3.0	Pakistan	2008	Wong et al 2016
SRR3048958	SRR3048958	3.3.0	Pakistan	2015	Ingle et al 2019
10562_2_2	ERS326212	3.3.0	Sudan	2008	Wong et al 2016
10493_1_11	ERS326231	3.3.0	Unknown	2011	Wong et al 2016
10562_2_17	ERS326276	3.3.0	Unknown	2011	Wong et al 2016
12045_3_90	ERS362825	3.3.0	Unknown	2009	Wong et al 2016
SRR5500501	SRR5500501	3.3.0	USA	2015	Ingle et al 2019
10593_2_41	ERS330828	3.3.1	Cape_Verde	2000	Wong et al 2016
10562_2_86	ERS326519	3.3.1	Fiji	2011	Wong et al 2016
10493_1_13	ERS326236	3.3.1	India	2011	Wong et al 2016
10562_2_7	ERS326237	3.3.1	India	2011	Wong et al 2016
10562_2_71	ERS326481	3.3.1	India	2011	Wong et al 2016
10492_1_71	ERS326482	3.3.1	India	2011	Wong et al 2016
SRR5986543	SRR5986543	3.3.1	India	2016	Ingle et al 2019
10492_1_70	ERS326466	3.3.1	Iraq	2011	Wong et al 2016
10071_8_84	ERS239610	3.3.1	Kenya	2009	Wong et al 2016
10071_8_93	ERS239619	3.3.1	Kenya	2009	Wong et al 2016
9475_6_43	ERS207186	3.3.1	Malawi	2011	Wong et al 2016
10607_2_30	ERS327381	3.3.1	Malawi	2010	Wong et al 2016
10541_2_4	ERS326238	3.3.1	Myanmar	2012	Wong et al 2016
10492_1_10	ERS326239	3.3.1	Myanmar	2012	Wong et al 2016
ERR1079270	ERR1079270	3.3.1	Nepal	2013	Thanh et al Kathmandu 2016
ERR1079271	ERR1079271	3.3.1	Nepal	2013	Thanh et al Kathmandu 2016
22027_3_40	ERS1545201	3.3.1	Nepal	2016	Britto et al 2018
20087_8_31	ERS1545440	3.3.1	Nepal	2013	Britto et al 2018
20949_8_40	ERS1545621	3.3.1	Nepal	2015	Britto et al 2018
10592_2_16	ERS329523	3.3.1	Pakistan	2003	Wong et al 2016
10592_2_6	ERS329541	3.3.1	Pakistan	2003	Wong et al 2016
11800_1_89	ERS362823	3.3.1	Pakistan	2009	Wong et al 2016
10071_3_51	ERS223371	3.3.1	South_Africa	2010	Wong et al 2016
10071_3_54	ERS223374	3.3.1	South_Africa	2009	Wong et al 2016
10071_3_55	ERS223375	3.3.1	South_Africa	2011	Wong et al 2016
10071_3_61	ERS223381	3.3.1	South_Africa	2012	Wong et al 2016
10071_3_63	ERS223383	3.3.1	South_Africa	2009	Wong et al 2016
16404_4_40	ERS667798	3.3.1	South_Africa	Unknown	Park et al 2018
16404_4_48	ERS667814	3.3.1	South_Africa	Unknown	Park et al 2018
7468_7_53	ERS083261	3.3.1	Tanzania	2009	Wong et al 2016
7468_7_54	ERS083262	3.3.1	Tanzania	2009	Wong et al 2016
7468_7_56	ERS083264	3.3.1	Tanzania	2009	Wong et al 2016
7468_7_72	ERS083280	3.3.1	Tanzania	2010	Wong et al 2016
7468_7_73	ERS083281	3.3.1	Tanzania	2009	Wong et al 2016
7468_7_78	ERS083286	3.3.1	Tanzania	2009	Wong et al 2016
7468_7_81	ERS083289	3.3.1	Tanzania	2010	Wong et al 2016
7468_7_82	ERS083290	3.3.1	Tanzania	2010	Wong et al 2016
7468_7_85	ERS083293	3.3.1	Tanzania	2010	Wong et al 2016
7468_7_91	ERS083299	3.3.1	Tanzania	2010	Wong et al 2016
7468_7_93	ERS083301	3.3.1	Tanzania	2009	Wong et al 2016
10060_6_74	ERS223580	3.3.1	Tanzania	2007	Wong et al 2016
11642_2_29	ERS362854	3.3.1	Unknown	2010	Wong et al 2016
SRR1969286	SRR1969286	3.3.1	Zimbabwe	2014	Ingle et al 2019
SRR1969590	SRR1969590	3.3.1	Zimbabwe	2014	Ingle et al 2019
10607_1_51	ERS327451	3.4.0	Cambodia	2010	Wong et al 2016
9953_5_61	ERS223474	3.4.0	Laos	2010	Wong et al 2016
9953_5_62	ERS223475	3.4.0	Laos	2010	Wong et al 2016
9953_5_63	ERS223476	3.4.0	Laos	2010	Wong et al 2016
9953_5_65	ERS223478	3.4.0	Laos	2007	Wong et al 2016
9953_5_66	ERS223479	3.4.0	Laos	2007	Wong et al 2016
9953_5_67	ERS223480	3.4.0	Laos	2010	Wong et al 2016
9953_5_71	ERS223484	3.4.0	Laos	2010	Wong et al 2016
9953_5_73	ERS223486	3.4.0	Laos	2010	Wong et al 2016
9953_5_74	ERS223487	3.4.0	Laos	2010	Wong et al 2016
9953_5_75	ERS223488	3.4.0	Laos	2010	Wong et al 2016
9953_5_77	ERS223490	3.4.0	Laos	2010	Wong et al 2016
9953_5_78	ERS223491	3.4.0	Laos	2010	Wong et al 2016
9953_5_80	ERS223493	3.4.0	Laos	2008	Wong et al 2016
9953_5_81	ERS223494	3.4.0	Laos	2008	Wong et al 2016
9953_5_83	ERS223496	3.4.0	Laos	2008	Wong et al 2016
9953_5_84	ERS223497	3.4.0	Laos	2008	Wong et al 2016
9953_5_85	ERS223498	3.4.0	Laos	2008	Wong et al 2016
9953_5_86	ERS223499	3.4.0	Laos	2008	Wong et al 2016
9953_5_87	ERS223500	3.4.0	Laos	2008	Wong et al 2016
9953_5_89	ERS223502	3.4.0	Laos	2008	Wong et al 2016
9953_5_90	ERS223503	3.4.0	Laos	2008	Wong et al 2016
9953_5_93	ERS223506	3.4.0	Laos	2008	Wong et al 2016
10060_6_3	ERS223509	3.4.0	Laos	2009	Wong et al 2016
10060_6_5	ERS223511	3.4.0	Laos	2008	Wong et al 2016
10060_6_10	ERS223516	3.4.0	Laos	2009	Wong et al 2016
10060_6_21	ERS223527	3.4.0	Laos	2008	Wong et al 2016
10060_6_23	ERS223529	3.4.0	Laos	2008	Wong et al 2016
10060_6_25	ERS223531	3.4.0	Laos	2009	Wong et al 2016
10060_6_29	ERS223535	3.4.0	Laos	2009	Wong et al 2016
10060_6_32	ERS223538	3.4.0	Laos	2010	Wong et al 2016
10060_6_43	ERS223549	3.4.0	Laos	2003	Wong et al 2016
10060_6_45	ERS223551	3.4.0	Laos	2003	Wong et al 2016
10060_6_46	ERS223552	3.4.0	Laos	2003	Wong et al 2016
10060_6_48	ERS223554	3.4.0	Laos	2003	Wong et al 2016
10060_6_53	ERS223559	3.4.0	Laos	2004	Wong et al 2016
10060_6_58	ERS223564	3.4.0	Laos	2004	Wong et al 2016
10060_6_59	ERS223565	3.4.0	Laos	2004	Wong et al 2016
10060_6_62	ERS223568	3.4.0	Laos	2009	Wong et al 2016
10060_6_63	ERS223569	3.4.0	Laos	2009	Wong et al 2016
10060_6_64	ERS223570	3.4.0	Laos	2009	Wong et al 2016
10060_6_68	ERS223574	3.4.0	Laos	2010	Wong et al 2016
10209_5_21	ERS239642	3.4.0	Laos	2001	Wong et al 2016
10209_5_22	ERS239643	3.4.0	Laos	2001	Wong et al 2016
10209_5_23	ERS239644	3.4.0	Laos	2001	Wong et al 2016
10209_5_24	ERS239645	3.4.0	Laos	2001	Wong et al 2016
10209_5_25	ERS239646	3.4.0	Laos	2001	Wong et al 2016
10209_5_26	ERS239647	3.4.0	Laos	2000	Wong et al 2016
10209_5_47	ERS239668	3.4.0	Laos	2002	Wong et al 2016
10209_5_48	ERS239669	3.4.0	Laos	2002	Wong et al 2016
10209_5_59	ERS239680	3.4.0	Laos	2003	Wong et al 2016
10425_1_21	ERS325198	3.4.0	Vietnam	1995	Wong et al 2016
10426_1_15	ERS325204	3.4.0	Vietnam	1996	Wong et al 2016
10561_2_71	ERS325238	3.4.0	Vietnam	1995	Wong et al 2016
10425_1_76	ERS325403	3.4.0	Vietnam	1994	Wong et al 2016
10593_2_36	ERS330924	3.4.0	Vietnam	1972	Wong et al 2016
8490_6_44	ERS163557	3.5.0	Fiji	1996	Wong et al 2016
10492_1_58	ERS326410	3.5.0	Fiji	1991	Wong et al 2016
10593_2_83	ERS330846	3.5.0	Indonesia	2000	Wong et al 2016
10425_1_60	ERS325369	3.5.0	Vietnam	1993	Wong et al 2016
10493_1_76	ERS326451	3.5.1	Fiji	1985	Wong et al 2016
10060_6_12	ERS223518	3.5.2	Laos	2009	Wong et al 2016
10060_6_15	ERS223521	3.5.2	Laos	2010	Wong et al 2016
10060_6_16	ERS223522	3.5.2	Laos	2010	Wong et al 2016
10060_6_17	ERS223523	3.5.2	Laos	2010	Wong et al 2016
10060_6_18	ERS223524	3.5.2	Laos	2010	Wong et al 2016
10071_8_1	ERS239527	3.5.4	Samoa	2012	Wong et al 2016
10071_8_2	ERS239528	3.5.4	Samoa	2012	Wong et al 2016
10071_8_3	ERS239529	3.5.4	Samoa	2012	Wong et al 2016
10071_8_4	ERS239530	3.5.4	Samoa	2012	Wong et al 2016
10071_8_5	ERS239531	3.5.4	Samoa	2012	Wong et al 2016
10071_8_6	ERS239532	3.5.4	Samoa	2012	Wong et al 2016
10071_8_7	ERS239533	3.5.4	Samoa	2012	Wong et al 2016
10071_8_8	ERS239534	3.5.4	Samoa	2012	Wong et al 2016
10071_8_9	ERS239535	3.5.4	Samoa	2012	Wong et al 2016
10071_8_10	ERS239536	3.5.4	Samoa	2012	Wong et al 2016
10071_8_11	ERS239537	3.5.4	Samoa	2012	Wong et al 2016
10071_8_12	ERS239538	3.5.4	Samoa	2012	Wong et al 2016
10071_8_13	ERS239539	3.5.4	Samoa	2012	Wong et al 2016
10071_8_14	ERS239540	3.5.4	Samoa	2012	Wong et al 2016
10071_8_15	ERS239541	3.5.4	Samoa	2012	Wong et al 2016
10071_8_16	ERS239542	3.5.4	Samoa	2012	Wong et al 2016
10071_8_17	ERS239543	3.5.4	Samoa	2012	Wong et al 2016
10071_8_18	ERS239544	3.5.4	Samoa	2012	Wong et al 2016
10071_8_19	ERS239545	3.5.4	Samoa	2012	Wong et al 2016
10071_8_20	ERS239546	3.5.4	Samoa	2012	Wong et al 2016
10071_8_21	ERS239547	3.5.4	Samoa	2012	Wong et al 2016
10071_8_22	ERS239548	3.5.4	Samoa	2012	Wong et al 2016
10071_8_23	ERS239549	3.5.4	Samoa	2012	Wong et al 2016
10071_8_24	ERS239550	3.5.4	Samoa	2012	Wong et al 2016
10071_8_25	ERS239551	3.5.4	Samoa	2012	Wong et al 2016
10071_8_26	ERS239552	3.5.4	Samoa	2012	Wong et al 2016
10071_8_27	ERS239553	3.5.4	Samoa	2012	Wong et al 2016
10071_8_28	ERS239554	3.5.4	Samoa	2012	Wong et al 2016
10071_8_29	ERS239555	3.5.4	Samoa	2012	Wong et al 2016
10071_8_31	ERS239557	3.5.4	Samoa	2012	Wong et al 2016
10071_8_32	ERS239558	3.5.4	Samoa	2012	Wong et al 2016
10071_8_33	ERS239559	3.5.4	Samoa	2012	Wong et al 2016
10071_8_34	ERS239560	3.5.4	Samoa	2012	Wong et al 2016
10071_8_35	ERS239561	3.5.4	Samoa	2012	Wong et al 2016
10071_8_36	ERS239562	3.5.4	Samoa	2012	Wong et al 2016
10071_8_37	ERS239563	3.5.4	Samoa	2012	Wong et al 2016
10071_8_38	ERS239564	3.5.4	Samoa	2012	Wong et al 2016
10071_8_39	ERS239565	3.5.4	Samoa	2012	Wong et al 2016
10071_8_40	ERS239566	3.5.4	Samoa	2012	Wong et al 2016
10071_8_41	ERS239567	3.5.4	Samoa	2012	Wong et al 2016
10071_8_42	ERS239568	3.5.4	Samoa	2012	Wong et al 2016
10071_8_43	ERS239569	3.5.4	Samoa	2012	Wong et al 2016
10071_8_44	ERS239570	3.5.4	Samoa	2012	Wong et al 2016
10071_8_45	ERS239571	3.5.4	Samoa	2012	Wong et al 2016
10071_8_46	ERS239572	3.5.4	Samoa	2012	Wong et al 2016
10071_8_47	ERS239573	3.5.4	Samoa	2012	Wong et al 2016
10071_8_48	ERS239574	3.5.4	Samoa	2012	Wong et al 2016
10071_8_49	ERS239575	3.5.4	Samoa	2012	Wong et al 2016
10071_8_50	ERS239576	3.5.4	Samoa	2012	Wong et al 2016
10071_8_51	ERS239577	3.5.4	Samoa	2012	Wong et al 2016
10071_8_53	ERS239579	3.5.4	Samoa	2012	Wong et al 2016
10071_8_54	ERS239580	3.5.4	Samoa	2012	Wong et al 2016
10071_8_55	ERS239581	3.5.4	Samoa	2012	Wong et al 2016
10071_8_56	ERS239582	3.5.4	Samoa	2012	Wong et al 2016
10071_8_58	ERS239584	3.5.4	Samoa	2012	Wong et al 2016
10349_1_1	ERS248915	3.5.4	Samoa	2002	Wong et al 2016
10349_1_7	ERS248921	3.5.4	Samoa	2002	Wong et al 2016
10349_1_18	ERS248932	3.5.4	Samoa	2004	Wong et al 2016
10349_1_19	ERS248933	3.5.4	Samoa	2004	Wong et al 2016
10349_1_26	ERS248940	3.5.4	Samoa	2006	Wong et al 2016
10349_1_28	ERS248942	3.5.4	Samoa	2007	Wong et al 2016
10349_1_29	ERS248943	3.5.4	Samoa	2007	Wong et al 2016
10349_1_30	ERS248944	3.5.4	Samoa	2007	Wong et al 2016
10349_1_32	ERS248946	3.5.4	Samoa	2007	Wong et al 2016
10349_1_35	ERS248949	3.5.4	Samoa	2008	Wong et al 2016
10349_1_36	ERS248950	3.5.4	Samoa	2008	Wong et al 2016
10349_1_44	ERS248958	3.5.4	Samoa	2009	Wong et al 2016
10349_1_48	ERS248962	3.5.4	Samoa	2009	Wong et al 2016
10349_1_49	ERS248963	3.5.4	Samoa	2009	Wong et al 2016
10349_1_50	ERS248964	3.5.4	Samoa	2009	Wong et al 2016
10349_1_51	ERS248965	3.5.4	Samoa	2009	Wong et al 2016
10349_1_56	ERS248970	3.5.4	Samoa	2010	Wong et al 2016
10349_1_57	ERS248971	3.5.4	Samoa	2010	Wong et al 2016
10349_1_62	ERS248976	3.5.4	Samoa	2010	Wong et al 2016
10349_1_63	ERS248977	3.5.4	Samoa	2010	Wong et al 2016
10349_1_64	ERS248978	3.5.4	Samoa	2011	Wong et al 2016
10349_1_65	ERS248979	3.5.4	Samoa	2011	Wong et al 2016
10349_1_68	ERS248982	3.5.4	Samoa	2011	Wong et al 2016
10561_2_18	ERS325104	3.5.4	Samoa	2012	Wong et al 2016
10561_2_23	ERS325112	3.5.4	Samoa	2012	Wong et al 2016
10561_2_30	ERS325120	3.5.4	Samoa	2012	Wong et al 2016
10561_2_36	ERS325128	3.5.4	Samoa	2012	Wong et al 2016
10561_2_42	ERS325136	3.5.4	Samoa	2012	Wong et al 2016
10561_2_49	ERS325144	3.5.4	Samoa	2012	Wong et al 2016
10561_2_52	ERS325152	3.5.4	Samoa	2012	Wong et al 2016
10541_2_3	ERS326214	3.5.4	Samoa	2009	Wong et al 2016
10493_1_4	ERS326216	3.5.4	Samoa	2009	Wong et al 2016
10493_1_5	ERS326217	3.5.4	Samoa	2009	Wong et al 2016
10493_1_6	ERS326218	3.5.4	Samoa	2009	Wong et al 2016
10562_2_3	ERS326219	3.5.4	Samoa	2009	Wong et al 2016
10562_2_4	ERS326222	3.5.4	Samoa	2010	Wong et al 2016
10492_1_5	ERS326223	3.5.4	Samoa	2010	Wong et al 2016
10562_2_5	ERS326224	3.5.4	Samoa	2011	Wong et al 2016
10493_1_7	ERS326225	3.5.4	Samoa	2011	Wong et al 2016
10493_1_12	ERS326232	3.5.4	Samoa	2011	Wong et al 2016
10492_1_8	ERS326233	3.5.4	Samoa	2011	Wong et al 2016
10562_2_26	ERS326328	3.5.4	Samoa	2010	Wong et al 2016
10493_1_54	ERS326382	3.5.4	Samoa	2004	Wong et al 2016
10493_1_55	ERS326383	3.5.4	Samoa	2004	Wong et al 2016
10493_1_56	ERS326386	3.5.4	Samoa	2005	Wong et al 2016
10493_1_59	ERS326389	3.5.4	Samoa	2008	Wong et al 2016
10562_2_44	ERS326390	3.5.4	Samoa	2008	Wong et al 2016
10493_1_60	ERS326391	3.5.4	Samoa	2008	Wong et al 2016
10493_1_61	ERS326392	3.5.4	Samoa	2008	Wong et al 2016
10541_2_43	ERS326425	3.5.4	Samoa	1992	Wong et al 2016
10562_2_61	ERS326471	3.5.4	Samoa	2011	Wong et al 2016
10562_2_80	ERS326505	3.5.4	Samoa	2012	Wong et al 2016
10492_1_81	ERS326506	3.5.4	Samoa	2012	Wong et al 2016
10562_2_84	ERS326516	3.5.4	Samoa	2012	Wong et al 2016
10562_2_85	ERS326517	3.5.4	Samoa	2012	Wong et al 2016
10492_1_39	ERS326339	3.5.4	Unknown	2011	Wong et al 2016
10493_1_63	ERS326397	3.5.4	Unknown	2011	Wong et al 2016
SRR5500443	SRR5500443	4.0.0	Greece	2015	Ingle et al 2019
10593_2_75	ERS330819	4.1.0	Algeria	1999	Wong et al 2016
10541_1_62	ERS325054	4.1.0	Argentina	1988	Wong et al 2016
10541_1_71	ERS325063	4.1.0	Argentina	1905	Wong et al 2016
10541_1_74	ERS325066	4.1.0	Argentina	1905	Wong et al 2016
ERR2663643	ERR2663643	4.1.0	Bangladesh	2006	Tanmoy et al 2018
10608_2_62	ERS327548	4.1.0	Cambodia	2012	Wong et al 2016
SRR5500460	SRR5500460	4.1.0	Europe	2015	Ingle et al 2019
16549_7_62	ERS667862	4.1.0	Ghana	2011	Park et al 2018
10349_1_15	ERS248929	4.1.0	India	2004	Wong et al 2016
10349_1_76	ERS248990	4.1.0	India	2012	Wong et al 2016
12045_3_82	ERS362778	4.1.0	India	2006	Wong et al 2016
SRR1957916	SRR1957916	4.1.0	India	2014	Ingle et al 2019
10060_5_24	ERS223250	4.1.0	Indonesia	2009	Wong et al 2016
10060_5_27	ERS223253	4.1.0	Indonesia	2009	Wong et al 2016
10060_5_29	ERS223255	4.1.0	Indonesia	2009	Wong et al 2016
10060_5_31	ERS223257	4.1.0	Indonesia	2010	Wong et al 2016
10060_5_33	ERS223259	4.1.0	Indonesia	2011	Wong et al 2016
10060_5_35	ERS223261	4.1.0	Indonesia	2009	Wong et al 2016
10060_5_36	ERS223262	4.1.0	Indonesia	2010	Wong et al 2016
10060_5_37	ERS223263	4.1.0	Indonesia	2010	Wong et al 2016
10060_5_40	ERS223266	4.1.0	Indonesia	2009	Wong et al 2016
10060_5_41	ERS223267	4.1.0	Indonesia	2011	Wong et al 2016
10060_5_44	ERS223270	4.1.0	Indonesia	2011	Wong et al 2016
10060_5_47	ERS223273	4.1.0	Indonesia	2009	Wong et al 2016
10060_5_48	ERS223274	4.1.0	Indonesia	2010	Wong et al 2016
10060_5_51	ERS223277	4.1.0	Indonesia	2009	Wong et al 2016
10060_5_53	ERS223279	4.1.0	Indonesia	2010	Wong et al 2016
10060_5_54	ERS223280	4.1.0	Indonesia	2010	Wong et al 2016
10071_3_93	ERS223413	4.1.0	Indonesia	2008	Wong et al 2016
9953_5_3	ERS223416	4.1.0	Indonesia	2009	Wong et al 2016
9953_5_5	ERS223418	4.1.0	Indonesia	2009	Wong et al 2016
9953_5_6	ERS223419	4.1.0	Indonesia	2010	Wong et al 2016
9953_5_7	ERS223420	4.1.0	Indonesia	2009	Wong et al 2016
9953_5_9	ERS223422	4.1.0	Indonesia	2009	Wong et al 2016
9953_5_10	ERS223423	4.1.0	Indonesia	2008	Wong et al 2016
9953_5_11	ERS223424	4.1.0	Indonesia	2009	Wong et al 2016
9953_5_12	ERS223425	4.1.0	Indonesia	2009	Wong et al 2016
9953_5_16	ERS223429	4.1.0	Indonesia	2010	Wong et al 2016
9953_5_18	ERS223431	4.1.0	Indonesia	2010	Wong et al 2016
9953_5_26	ERS223439	4.1.0	Indonesia	2010	Wong et al 2016
9953_5_35	ERS223448	4.1.0	Indonesia	2009	Wong et al 2016
9953_5_37	ERS223450	4.1.0	Indonesia	2009	Wong et al 2016
9953_5_42	ERS223455	4.1.0	Indonesia	2008	Wong et al 2016
9953_5_45	ERS223458	4.1.0	Indonesia	2008	Wong et al 2016
9953_5_50	ERS223463	4.1.0	Indonesia	2010	Wong et al 2016
9953_5_53	ERS223466	4.1.0	Indonesia	2012	Wong et al 2016
9953_5_55	ERS223468	4.1.0	Indonesia	2007	Wong et al 2016
9953_5_56	ERS223469	4.1.0	Indonesia	2010	Wong et al 2016
9953_5_58	ERS223471	4.1.0	Indonesia	2009	Wong et al 2016
9953_5_59	ERS223472	4.1.0	Indonesia	2009	Wong et al 2016
9953_5_91	ERS223504	4.1.0	Laos	2008	Wong et al 2016
10060_6_22	ERS223528	4.1.0	Laos	2008	Wong et al 2016
10060_6_34	ERS223540	4.1.0	Laos	2010	Wong et al 2016
10060_6_40	ERS223546	4.1.0	Laos	2003	Wong et al 2016
10060_6_52	ERS223558	4.1.0	Laos	2004	Wong et al 2016
10060_6_60	ERS223566	4.1.0	Laos	2004	Wong et al 2016
10060_6_61	ERS223567	4.1.0	Laos	2004	Wong et al 2016
10209_5_42	ERS239663	4.1.0	Laos	2002	Wong et al 2016
10209_5_62	ERS239683	4.1.0	Laos	2000	Wong et al 2016
10593_2_78	ERS330845	4.1.0	Lebanon	2001	Wong et al 2016
10592_2_66	ERS330801	4.1.0	Madagascar	1996	Wong et al 2016
16404_4_78	ERS667936	4.1.0	Madagascar	2012	Park et al 2018
10592_2_54	ERS330847	4.1.0	Morocco	2000	Wong et al 2016
ERR1079280	ERR1079280	4.1.0	Nepal	2013	Thanh et al Kathmandu 2016
ERR1079292	ERR1079292	4.1.0	Nepal	2013	Thanh et al Kathmandu 2016
ERR119817	ERR119817	4.1.0	Nepal	2008	Thanh et al Kathmandu 2016
20087_8_27	ERS1545436	4.1.0	Nepal	2013	Britto et al 2018
20087_8_30	ERS1545439	4.1.0	Nepal	2013	Britto et al 2018
20087_8_69	ERS1545478	4.1.0	Nepal	2009	Britto et al 2018
13097_1_81	ERS462540	4.1.0	Nigeria	2009	International Typhoid Consortium et al 2016
13134_1_20	ERS462575	4.1.0	Nigeria	2010	International Typhoid Consortium et al 2016
14555_2_18	ERS481096	4.1.0	Nigeria	2010	International Typhoid Consortium et al 2016
14555_2_24	ERS481108	4.1.0	Nigeria	2013	International Typhoid Consortium et al 2016
14555_2_41	ERS481139	4.1.0	Nigeria	2010	International Typhoid Consortium et al 2016
14555_2_65	ERS481184	4.1.0	Nigeria	2010	International Typhoid Consortium et al 2016
14555_2_66	ERS481185	4.1.0	Nigeria	2010	International Typhoid Consortium et al 2016
14555_2_89	ERS481225	4.1.0	Nigeria	2010	International Typhoid Consortium et al 2016
SRR7166119	SRR7166119	4.1.0	UK_No_Travel_Reported	2015	Ingle et al 2019
SRR1957999	SRR1957999	4.1.0	Pakistan	2014	Ingle et al 2019
10562_2_45	ERS326402	4.1.0	PapuaNewGuinea	1980	Wong et al 2016
10562_2_54	ERS326453	4.1.0	PapuaNewGuinea	1986	Wong et al 2016
10349_1_84	ERS248998	4.1.0	Russia	1916	Wong et al 2016
10425_1_13	ERS325168	4.1.0	Russia	1996	Wong et al 2016
10071_8_30	ERS239556	4.1.0	Samoa	2012	Wong et al 2016
10071_8_59	ERS239585	4.1.0	Samoa	2012	Wong et al 2016
10071_8_60	ERS239586	4.1.0	Samoa	2012	Wong et al 2016
10349_1_17	ERS248931	4.1.0	Samoa	2004	Wong et al 2016
10541_2_25	ERS326384	4.1.0	Samoa	2004	Wong et al 2016
10541_2_26	ERS326385	4.1.0	Samoa	2004	Wong et al 2016
16404_4_6	ERS667847	4.1.0	Senegal	2012	Park et al 2018
10593_2_60	ERS330848	4.1.0	Turkey	2001	Wong et al 2016
10492_1_84	ERS326511	4.1.0	Unknown	2011	Wong et al 2016
10562_2_47	ERS326414	4.1.0	Vanuatu	1991	Wong et al 2016
10541_2_37	ERS326415	4.1.0	Vanuatu	1991	Wong et al 2016
10425_1_32	ERS325229	4.1.0	Vietnam	1994	Wong et al 2016
10425_1_54	ERS325353	4.1.0	Vietnam	1997	Wong et al 2016
10540_1_86	ERS325375	4.1.0	Vietnam	1994	Wong et al 2016
10425_1_72	ERS325396	4.1.0	Vietnam	1994	Wong et al 2016
10561_2_90	ERS325426	4.1.0	Vietnam	1994	Wong et al 2016
10426_1_83	ERS325437	4.1.0	Vietnam	1994	Wong et al 2016
10593_2_48	ERS330922	4.1.0	Vietnam	1973	Wong et al 2016
SRR1959452	SRR1959452	4.1.1	Angola	2015	Ingle et al 2019
SRR1963294	SRR1963294	4.1.1	Angola	2015	Ingle et al 2019
16404_4_41	ERS667800	4.1.1	Burkina_Faso	2012	Park et al 2018
16404_4_57	ERS667834	4.1.1	Burkina_Faso	2013	Park et al 2018
10593_2_76	ERS330901	4.1.1	Cameroon	2006	Wong et al 2016
9475_6_10	ERS207153	4.1.1	Malawi	2011	Wong et al 2016
9475_6_20	ERS207163	4.1.1	Malawi	2011	Wong et al 2016
9475_6_29	ERS207172	4.1.1	Malawi	2011	Wong et al 2016
9475_6_37	ERS207180	4.1.1	Malawi	2011	Wong et al 2016
9475_6_42	ERS207185	4.1.1	Malawi	2011	Wong et al 2016
9475_6_92	ERS207235	4.1.1	Malawi	2006	Wong et al 2016
9475_6_94	ERS207237	4.1.1	Malawi	2007	Wong et al 2016
10607_2_3	ERS327354	4.1.1	Malawi	2010	Wong et al 2016
10607_2_4	ERS327355	4.1.1	Malawi	2010	Wong et al 2016
10607_2_11	ERS327362	4.1.1	Malawi	2012	Wong et al 2016
10607_2_22	ERS327373	4.1.1	Malawi	2010	Wong et al 2016
10607_2_29	ERS327380	4.1.1	Malawi	2010	Wong et al 2016
10607_2_33	ERS327384	4.1.1	Malawi	2010	Wong et al 2016
10607_2_41	ERS327392	4.1.1	Malawi	2010	Wong et al 2016
10592_2_70	ERS330806	4.1.1	Mauritania	1998	Wong et al 2016
13134_1_14	ERS462569	4.1.1	Nigeria	2010	International Typhoid Consortium et al 2016
10071_3_28	ERS223348	4.1.1	South_Africa	2004	Wong et al 2016
10071_3_66	ERS223386	4.1.1	South_Africa	2009	Wong et al 2016
8490_5_35	ERS163548	4.2.0	Fiji	1996	Wong et al 2016
8490_6_49	ERS163562	4.2.0	Fiji	1996	Wong et al 2016
8490_6_50	ERS163563	4.2.0	Fiji	1996	Wong et al 2016
8490_6_52	ERS163565	4.2.0	Fiji	1995	Wong et al 2016
10541_2_34	ERS326409	4.2.0	Fiji	1981	Wong et al 2016
10541_2_35	ERS326411	4.2.0	Fiji	1982	Wong et al 2016
10541_2_36	ERS326412	4.2.0	Fiji	1982	Wong et al 2016
10541_2_38	ERS326416	4.2.0	Fiji	1982	Wong et al 2016
10541_2_40	ERS326418	4.2.0	Fiji	1982	Wong et al 2016
10349_1_9	ERS248923	4.2.0	Tonga	2003	Wong et al 2016
10541_2_29	ERS326403	4.2.0	Tonga	1980	Wong et al 2016
8490_5_15	ERS163528	4.2.1	Fiji	2011	Wong et al 2016
8490_5_31	ERS163544	4.2.1	Fiji	2000	Wong et al 2016
8490_5_32	ERS163545	4.2.1	Fiji	2000	Wong et al 2016
8490_5_33	ERS163546	4.2.1	Fiji	1997	Wong et al 2016
8490_5_34	ERS163547	4.2.1	Fiji	1997	Wong et al 2016
8490_5_36	ERS163549	4.2.1	Fiji	1996	Wong et al 2016
8490_6_37	ERS163550	4.2.1	Fiji	1996	Wong et al 2016
8490_6_38	ERS163551	4.2.1	Fiji	1996	Wong et al 2016
8490_6_39	ERS163552	4.2.1	Fiji	1996	Wong et al 2016
8490_6_40	ERS163553	4.2.1	Fiji	1996	Wong et al 2016
8490_6_41	ERS163554	4.2.1	Fiji	1996	Wong et al 2016
8490_6_62	ERS163575	4.2.1	Fiji	1994	Wong et al 2016
8447_8_1	ERS163586	4.2.1	Fiji	2008	Wong et al 2016
8447_8_2	ERS163587	4.2.1	Fiji	2008	Wong et al 2016
8447_8_5	ERS163590	4.2.1	Fiji	2008	Wong et al 2016
8447_8_6	ERS163591	4.2.1	Fiji	2008	Wong et al 2016
8447_8_7	ERS163592	4.2.1	Fiji	2008	Wong et al 2016
8447_8_9	ERS163594	4.2.1	Fiji	2008	Wong et al 2016
8447_8_10	ERS163595	4.2.1	Fiji	2008	Wong et al 2016
8447_8_12	ERS163597	4.2.1	Fiji	2008	Wong et al 2016
8447_8_13	ERS163598	4.2.1	Fiji	2008	Wong et al 2016
8447_8_14	ERS163599	4.2.1	Fiji	2008	Wong et al 2016
8447_8_15	ERS163600	4.2.1	Fiji	2008	Wong et al 2016
8447_8_16	ERS163601	4.2.1	Fiji	2008	Wong et al 2016
8447_8_27	ERS163612	4.2.1	Fiji	2008	Wong et al 2016
8447_8_28	ERS163613	4.2.1	Fiji	2008	Wong et al 2016
10060_5_59	ERS223285	4.2.1	Fiji	2011	Wong et al 2016
10060_5_61	ERS223287	4.2.1	Fiji	2012	Wong et al 2016
10060_5_67	ERS223293	4.2.1	Fiji	2012	Wong et al 2016
10349_1_33	ERS248947	4.2.1	Fiji	2008	Wong et al 2016
10541_2_32	ERS326406	4.2.1	Fiji	1981	Wong et al 2016
10562_2_46	ERS326407	4.2.1	Fiji	1981	Wong et al 2016
10541_2_39	ERS326417	4.2.1	Fiji	1982	Wong et al 2016
10492_1_59	ERS326419	4.2.1	Fiji	1983	Wong et al 2016
10541_2_41	ERS326420	4.2.1	Fiji	1983	Wong et al 2016
10493_1_69	ERS326421	4.2.1	Fiji	1983	Wong et al 2016
10541_2_42	ERS326423	4.2.1	Fiji	1983	Wong et al 2016
10492_1_63	ERS326437	4.2.1	Fiji	1984	Wong et al 2016
10541_2_52	ERS326444	4.2.1	Fiji	1985	Wong et al 2016
10562_2_51	ERS326446	4.2.1	Fiji	1984	Wong et al 2016
8490_5_2	ERS163515	4.2.2	Fiji	2011	Wong et al 2016
8490_5_3	ERS163516	4.2.2	Fiji	2011	Wong et al 2016
8490_5_4	ERS163517	4.2.2	Fiji	2011	Wong et al 2016
8490_5_5	ERS163518	4.2.2	Fiji	2011	Wong et al 2016
8490_5_6	ERS163519	4.2.2	Fiji	2011	Wong et al 2016
8490_5_7	ERS163520	4.2.2	Fiji	2011	Wong et al 2016
8490_5_8	ERS163521	4.2.2	Fiji	2011	Wong et al 2016
8490_5_9	ERS163522	4.2.2	Fiji	2011	Wong et al 2016
8490_5_10	ERS163523	4.2.2	Fiji	2011	Wong et al 2016
8490_5_11	ERS163524	4.2.2	Fiji	2011	Wong et al 2016
8490_5_12	ERS163525	4.2.2	Fiji	2011	Wong et al 2016
8490_5_13	ERS163526	4.2.2	Fiji	2011	Wong et al 2016
8490_5_14	ERS163527	4.2.2	Fiji	2011	Wong et al 2016
8490_5_16	ERS163529	4.2.2	Fiji	2011	Wong et al 2016
8490_5_17	ERS163530	4.2.2	Fiji	2011	Wong et al 2016
8490_5_18	ERS163531	4.2.2	Fiji	2011	Wong et al 2016
8490_5_19	ERS163532	4.2.2	Fiji	2011	Wong et al 2016
8490_5_20	ERS163533	4.2.2	Fiji	2011	Wong et al 2016
8490_5_21	ERS163534	4.2.2	Fiji	2011	Wong et al 2016
8490_5_22	ERS163535	4.2.2	Fiji	2011	Wong et al 2016
8490_5_23	ERS163536	4.2.2	Fiji	2011	Wong et al 2016
8490_5_24	ERS163537	4.2.2	Fiji	2011	Wong et al 2016
8490_5_25	ERS163538	4.2.2	Fiji	2011	Wong et al 2016
8490_5_26	ERS163539	4.2.2	Fiji	2011	Wong et al 2016
8490_5_27	ERS163540	4.2.2	Fiji	2011	Wong et al 2016
8490_5_28	ERS163541	4.2.2	Fiji	2011	Wong et al 2016
8490_5_29	ERS163542	4.2.2	Fiji	2011	Wong et al 2016
8490_5_30	ERS163543	4.2.2	Fiji	2009	Wong et al 2016
8490_6_70	ERS163583	4.2.2	Fiji	2008	Wong et al 2016
8490_6_71	ERS163584	4.2.2	Fiji	2008	Wong et al 2016
8490_6_72	ERS163585	4.2.2	Fiji	2008	Wong et al 2016
8447_8_3	ERS163588	4.2.2	Fiji	2008	Wong et al 2016
8447_8_4	ERS163589	4.2.2	Fiji	2008	Wong et al 2016
8447_8_8	ERS163593	4.2.2	Fiji	2008	Wong et al 2016
8447_8_11	ERS163596	4.2.2	Fiji	2008	Wong et al 2016
8447_8_17	ERS163602	4.2.2	Fiji	2008	Wong et al 2016
8447_8_18	ERS163603	4.2.2	Fiji	2008	Wong et al 2016
8447_8_19	ERS163604	4.2.2	Fiji	2008	Wong et al 2016
8447_8_20	ERS163605	4.2.2	Fiji	2008	Wong et al 2016
8447_8_21	ERS163606	4.2.2	Fiji	2008	Wong et al 2016
8447_8_22	ERS163607	4.2.2	Fiji	2008	Wong et al 2016
8447_8_23	ERS163608	4.2.2	Fiji	2008	Wong et al 2016
8447_8_24	ERS163609	4.2.2	Fiji	2008	Wong et al 2016
8447_8_26	ERS163611	4.2.2	Fiji	2008	Wong et al 2016
8447_8_29	ERS163614	4.2.2	Fiji	2008	Wong et al 2016
8447_8_30	ERS163615	4.2.2	Fiji	2008	Wong et al 2016
8447_8_31	ERS163616	4.2.2	Fiji	2008	Wong et al 2016
8447_8_32	ERS163617	4.2.2	Fiji	2008	Wong et al 2016
8447_8_33	ERS163618	4.2.2	Fiji	2008	Wong et al 2016
8490_5_1	ERS163619	4.2.2	Fiji	2011	Wong et al 2016
10060_5_57	ERS223283	4.2.2	Fiji	2011	Wong et al 2016
10060_5_58	ERS223284	4.2.2	Fiji	2011	Wong et al 2016
10060_5_60	ERS223286	4.2.2	Fiji	2012	Wong et al 2016
10060_5_62	ERS223288	4.2.2	Fiji	2012	Wong et al 2016
10060_5_63	ERS223289	4.2.2	Fiji	2012	Wong et al 2016
10060_5_64	ERS223290	4.2.2	Fiji	2012	Wong et al 2016
10060_5_65	ERS223291	4.2.2	Fiji	2012	Wong et al 2016
10060_5_66	ERS223292	4.2.2	Fiji	2012	Wong et al 2016
10060_5_68	ERS223294	4.2.2	Fiji	2012	Wong et al 2016
10060_5_70	ERS223296	4.2.2	Fiji	2012	Wong et al 2016
10060_5_71	ERS223297	4.2.2	Fiji	2012	Wong et al 2016
10060_5_72	ERS223298	4.2.2	Fiji	2012	Wong et al 2016
10060_5_73	ERS223299	4.2.2	Fiji	2012	Wong et al 2016
10060_5_75	ERS223301	4.2.2	Fiji	2012	Wong et al 2016
10060_5_76	ERS223302	4.2.2	Fiji	2012	Wong et al 2016
10060_5_77	ERS223303	4.2.2	Fiji	2012	Wong et al 2016
10060_5_78	ERS223304	4.2.2	Fiji	2012	Wong et al 2016
10060_5_79	ERS223305	4.2.2	Fiji	2012	Wong et al 2016
10060_5_80	ERS223306	4.2.2	Fiji	2008	Wong et al 2016
10060_5_81	ERS223307	4.2.2	Fiji	2008	Wong et al 2016
10060_5_82	ERS223308	4.2.2	Fiji	2008	Wong et al 2016
10060_5_84	ERS223310	4.2.2	Fiji	2008	Wong et al 2016
10060_5_85	ERS223311	4.2.2	Fiji	2012	Wong et al 2016
10060_5_86	ERS223312	4.2.2	Fiji	2012	Wong et al 2016
10349_1_31	ERS248945	4.2.2	Fiji	2007	Wong et al 2016
10349_1_37	ERS248951	4.2.2	Fiji	2008	Wong et al 2016
10492_1_80	ERS326504	4.2.2	Fiji	2012	Wong et al 2016
8490_6_42	ERS163555	4.2.3	Fiji	1996	Wong et al 2016
8490_6_43	ERS163556	4.2.3	Fiji	1996	Wong et al 2016
8490_6_47	ERS163560	4.2.3	Fiji	1996	Wong et al 2016
8490_6_51	ERS163564	4.2.3	Fiji	1995	Wong et al 2016
8490_6_53	ERS163566	4.2.3	Fiji	1995	Wong et al 2016
8490_6_54	ERS163567	4.2.3	Fiji	1995	Wong et al 2016
8490_6_58	ERS163571	4.2.3	Fiji	1994	Wong et al 2016
8490_6_59	ERS163572	4.2.3	Fiji	1994	Wong et al 2016
8490_6_60	ERS163573	4.2.3	Fiji	1994	Wong et al 2016
8490_6_61	ERS163574	4.2.3	Fiji	1994	Wong et al 2016
8490_6_69	ERS163582	4.2.3	Fiji	1996	Wong et al 2016
10492_1_64	ERS326454	4.2.3	Fiji	1993	Wong et al 2016
ERR2663461	ERR2663461	4.3.1	Bangladesh	2001	Tanmoy et al 2018
ERR2663462	ERR2663462	4.3.1	Bangladesh	2001	Tanmoy et al 2018
ERR2663463	ERR2663463	4.3.1	Bangladesh	2001	Tanmoy et al 2018
ERR2663464	ERR2663464	4.3.1	Bangladesh	2001	Tanmoy et al 2018
ERR2663465	ERR2663465	4.3.1	Bangladesh	2001	Tanmoy et al 2018
ERR2663467	ERR2663467	4.3.1	Bangladesh	2001	Tanmoy et al 2018
ERR2663469	ERR2663469	4.3.1	Bangladesh	2001	Tanmoy et al 2018
ERR2663470	ERR2663470	4.3.1	Bangladesh	2001	Tanmoy et al 2018
ERR2663471	ERR2663471	4.3.1	Bangladesh	2001	Tanmoy et al 2018
ERR2663472	ERR2663472	4.3.1	Bangladesh	2001	Tanmoy et al 2018
ERR2663473	ERR2663473	4.3.1	Bangladesh	2001	Tanmoy et al 2018
ERR2663474	ERR2663474	4.3.1	Bangladesh	2002	Tanmoy et al 2018
ERR2663478	ERR2663478	4.3.1	Bangladesh	2002	Tanmoy et al 2018
ERR2663479	ERR2663479	4.3.1	Bangladesh	2002	Tanmoy et al 2018
ERR2663480	ERR2663480	4.3.1	Bangladesh	2002	Tanmoy et al 2018
ERR2663481	ERR2663481	4.3.1	Bangladesh	2002	Tanmoy et al 2018
ERR2663483	ERR2663483	4.3.1	Bangladesh	2002	Tanmoy et al 2018
ERR2663484	ERR2663484	4.3.1	Bangladesh	2002	Tanmoy et al 2018
ERR2663485	ERR2663485	4.3.1	Bangladesh	2002	Tanmoy et al 2018
ERR2663486	ERR2663486	4.3.1	Bangladesh	2002	Tanmoy et al 2018
ERR2663512	ERR2663512	4.3.1	Bangladesh	1999	Tanmoy et al 2018
ERR2663519	ERR2663519	4.3.1	Bangladesh	1999	Tanmoy et al 2018
ERR2663528	ERR2663528	4.3.1	Bangladesh	2006	Tanmoy et al 2018
ERR2663530	ERR2663530	4.3.1	Bangladesh	2006	Tanmoy et al 2018
ERR2663531	ERR2663531	4.3.1	Bangladesh	2006	Tanmoy et al 2018
ERR2663533	ERR2663533	4.3.1	Bangladesh	2006	Tanmoy et al 2018
ERR2663537	ERR2663537	4.3.1	Bangladesh	2006	Tanmoy et al 2018
ERR2663539	ERR2663539	4.3.1	Bangladesh	2006	Tanmoy et al 2018
ERR2663540	ERR2663540	4.3.1	Bangladesh	2006	Tanmoy et al 2018
ERR2663546	ERR2663546	4.3.1	Bangladesh	2006	Tanmoy et al 2018
ERR2663548	ERR2663548	4.3.1	Bangladesh	2006	Tanmoy et al 2018
ERR2663550	ERR2663550	4.3.1	Bangladesh	2006	Tanmoy et al 2018
ERR2663554	ERR2663554	4.3.1	Bangladesh	2006	Tanmoy et al 2018
ERR2663556	ERR2663556	4.3.1	Bangladesh	2000	Tanmoy et al 2018
ERR2663557	ERR2663557	4.3.1	Bangladesh	2000	Tanmoy et al 2018
ERR2663558	ERR2663558	4.3.1	Bangladesh	2006	Tanmoy et al 2018
ERR2663560	ERR2663560	4.3.1	Bangladesh	2006	Tanmoy et al 2018
ERR2663561	ERR2663561	4.3.1	Bangladesh	2000	Tanmoy et al 2018
ERR2663562	ERR2663562	4.3.1	Bangladesh	2006	Tanmoy et al 2018
ERR2663564	ERR2663564	4.3.1	Bangladesh	2006	Tanmoy et al 2018
ERR2663568	ERR2663568	4.3.1	Bangladesh	2006	Tanmoy et al 2018
ERR2663570	ERR2663570	4.3.1	Bangladesh	2007	Tanmoy et al 2018
ERR2663572	ERR2663572	4.3.1	Bangladesh	2007	Tanmoy et al 2018
ERR2663573	ERR2663573	4.3.1	Bangladesh	2000	Tanmoy et al 2018
ERR2663579	ERR2663579	4.3.1	Bangladesh	2001	Tanmoy et al 2018
ERR2663580	ERR2663580	4.3.1	Bangladesh	2007	Tanmoy et al 2018
ERR2663582	ERR2663582	4.3.1	Bangladesh	2007	Tanmoy et al 2018
ERR2663592	ERR2663592	4.3.1	Bangladesh	2000	Tanmoy et al 2018
ERR2663595	ERR2663595	4.3.1	Bangladesh	2007	Tanmoy et al 2018
ERR2663602	ERR2663602	4.3.1	Bangladesh	2007	Tanmoy et al 2018
ERR2663604	ERR2663604	4.3.1	Bangladesh	2004	Tanmoy et al 2018
ERR2663605	ERR2663605	4.3.1	Bangladesh	2007	Tanmoy et al 2018
ERR2663608	ERR2663608	4.3.1	Bangladesh	2005	Tanmoy et al 2018
ERR2663610	ERR2663610	4.3.1	Bangladesh	2005	Tanmoy et al 2018
ERR2663613	ERR2663613	4.3.1	Bangladesh	2007	Tanmoy et al 2018
ERR2663631	ERR2663631	4.3.1	Bangladesh	2006	Tanmoy et al 2018
ERR2663659	ERR2663659	4.3.1	Bangladesh	2008	Tanmoy et al 2018
ERR2663660	ERR2663660	4.3.1	Bangladesh	2004	Tanmoy et al 2018
ERR2663663	ERR2663663	4.3.1	Bangladesh	2004	Tanmoy et al 2018
ERR2663677	ERR2663677	4.3.1	Bangladesh	2005	Tanmoy et al 2018
ERR2663678	ERR2663678	4.3.1	Bangladesh	2008	Tanmoy et al 2018
ERR2663682	ERR2663682	4.3.1	Bangladesh	2008	Tanmoy et al 2018
ERR2663683	ERR2663683	4.3.1	Bangladesh	2008	Tanmoy et al 2018
ERR2663685	ERR2663685	4.3.1	Bangladesh	2008	Tanmoy et al 2018
ERR2663686	ERR2663686	4.3.1	Bangladesh	2009	Tanmoy et al 2018
ERR2663693	ERR2663693	4.3.1	Bangladesh	2009	Tanmoy et al 2018
ERR2663697	ERR2663697	4.3.1	Bangladesh	2009	Tanmoy et al 2018
ERR2663703	ERR2663703	4.3.1	Bangladesh	2009	Tanmoy et al 2018
ERR2663707	ERR2663707	4.3.1	Bangladesh	2009	Tanmoy et al 2018
ERR2663710	ERR2663710	4.3.1	Bangladesh	2004	Tanmoy et al 2018
ERR2663711	ERR2663711	4.3.1	Bangladesh	2004	Tanmoy et al 2018
ERR2663713	ERR2663713	4.3.1	Bangladesh	2004	Tanmoy et al 2018
ERR2663723	ERR2663723	4.3.1	Bangladesh	2007	Tanmoy et al 2018
ERR2663724	ERR2663724	4.3.1	Bangladesh	2007	Tanmoy et al 2018
ERR2663734	ERR2663734	4.3.1	Bangladesh	2013	Tanmoy et al 2018
ERR2663737	ERR2663737	4.3.1	Bangladesh	2013	Tanmoy et al 2018
ERR2663740	ERR2663740	4.3.1	Bangladesh	2013	Tanmoy et al 2018
ERR2663745	ERR2663745	4.3.1	Bangladesh	2013	Tanmoy et al 2018
ERR2663746	ERR2663746	4.3.1	Bangladesh	2010	Tanmoy et al 2018
ERR2663749	ERR2663749	4.3.1	Bangladesh	2011	Tanmoy et al 2018
ERR2663753	ERR2663753	4.3.1	Bangladesh	2012	Tanmoy et al 2018
ERR2663758	ERR2663758	4.3.1	Bangladesh	2012	Tanmoy et al 2018
ERR2663761	ERR2663761	4.3.1	Bangladesh	2010	Tanmoy et al 2018
ERR2663775	ERR2663775	4.3.1	Bangladesh	2010	Tanmoy et al 2018
ERR2663785	ERR2663785	4.3.1	Bangladesh	2012	Tanmoy et al 2018
ERR2663793	ERR2663793	4.3.1	Bangladesh	2012	Tanmoy et al 2018
ERR2663794	ERR2663794	4.3.1	Bangladesh	2001	Tanmoy et al 2018
ERR2663795	ERR2663795	4.3.1	Bangladesh	2012	Tanmoy et al 2018
ERR2663805	ERR2663805	4.3.1	Bangladesh	2013	Tanmoy et al 2018
ERR2663818	ERR2663818	4.3.1	Bangladesh	2010	Tanmoy et al 2018
ERR2663821	ERR2663821	4.3.1	Bangladesh	2010	Tanmoy et al 2018
ERR2663826	ERR2663826	4.3.1	Bangladesh	2011	Tanmoy et al 2018
ERR2663836	ERR2663836	4.3.1	Bangladesh	2011	Tanmoy et al 2018
ERR2663852	ERR2663852	4.3.1	Bangladesh	2013	Tanmoy et al 2018
ERR2663853	ERR2663853	4.3.1	Bangladesh	2012	Tanmoy et al 2018
ERR2663862	ERR2663862	4.3.1	Bangladesh	2013	Tanmoy et al 2018
ERR2663865	ERR2663865	4.3.1	Bangladesh	2006	Tanmoy et al 2018
ERR2663881	ERR2663881	4.3.1	Bangladesh	2009	Tanmoy et al 2018
ERR2663883	ERR2663883	4.3.1	Bangladesh	2009	Tanmoy et al 2018
ERR2663885	ERR2663885	4.3.1	Bangladesh	2009	Tanmoy et al 2018
ERR2663891	ERR2663891	4.3.1	Bangladesh	2009	Tanmoy et al 2018
ERR2663894	ERR2663894	4.3.1	Bangladesh	2009	Tanmoy et al 2018
ERR2663903	ERR2663903	4.3.1	Bangladesh	2010	Tanmoy et al 2018
ERR2663907	ERR2663907	4.3.1	Bangladesh	2005	Tanmoy et al 2018
ERR2663912	ERR2663912	4.3.1	Bangladesh	2010	Tanmoy et al 2018
ERR2663918	ERR2663918	4.3.1	Bangladesh	2011	Tanmoy et al 2018
ERR2663933	ERR2663933	4.3.1	Bangladesh	2004	Tanmoy et al 2018
ERR2663947	ERR2663947	4.3.1	Bangladesh	2006	Tanmoy et al 2018
ERR2663960	ERR2663960	4.3.1	Bangladesh	2007	Tanmoy et al 2018
ERR2663961	ERR2663961	4.3.1	Bangladesh	2012	Tanmoy et al 2018
ERR2663970	ERR2663970	4.3.1	Bangladesh	2007	Tanmoy et al 2018
ERR2663971	ERR2663971	4.3.1	Bangladesh	2012	Tanmoy et al 2018
ERR2663973	ERR2663973	4.3.1	Bangladesh	2012	Tanmoy et al 2018
ERR2663980	ERR2663980	4.3.1	Bangladesh	2012	Tanmoy et al 2018
ERR2663982	ERR2663982	4.3.1	Bangladesh	2012	Tanmoy et al 2018
ERR2663983	ERR2663983	4.3.1	Bangladesh	2008	Tanmoy et al 2018
ERR2663991	ERR2663991	4.3.1	Bangladesh	2012	Tanmoy et al 2018
ERR2663994	ERR2663994	4.3.1	Bangladesh	2008	Tanmoy et al 2018
ERR2663997	ERR2663997	4.3.1	Bangladesh	2008	Tanmoy et al 2018
10060_5_88	ERS223314	4.3.1	Bangladesh	2011	Wong et al 2016
10060_5_91	ERS223317	4.3.1	Bangladesh	2011	Wong et al 2016
10060_5_92	ERS223318	4.3.1	Bangladesh	2011	Wong et al 2016
10071_3_1	ERS223321	4.3.1	Bangladesh	2012	Wong et al 2016
10071_3_2	ERS223322	4.3.1	Bangladesh	2012	Wong et al 2016
10071_3_17	ERS223337	4.3.1	Bangladesh	2012	Wong et al 2016
10071_3_21	ERS223341	4.3.1	Bangladesh	2012	Wong et al 2016
10492_1_24	ERS326296	4.3.1	Bangladesh	2011	Wong et al 2016
10492_1_40	ERS326341	4.3.1	Bangladesh	2010	Wong et al 2016
10562_2_73	ERS326490	4.3.1	Bangladesh	2011	Wong et al 2016
10592_2_80	ERS330927	4.3.1	Bangladesh	2003	Wong et al 2016
11800_1_65	ERS362799	4.3.1	Bangladesh	2007	Wong et al 2016
11642_2_60	ERS362883	4.3.1	Bangladesh	2011	Wong et al 2016
11642_2_79	ERS362902	4.3.1	Bangladesh	2012	Wong et al 2016
SRR3048859	SRR3048859	4.3.1	Bangladesh	2014	Ingle et al 2019
9475_4_48	ERS206726	4.3.1	India	2006	Wong et al 2016
9475_4_49	ERS206727	4.3.1	India	2007	Wong et al 2016
10561_2_6	ERS325089	4.3.1	India	2011	Wong et al 2016
10561_2_61	ERS325167	4.3.1	India	2010	Wong et al 2016
10493_1_18	ERS326253	4.3.1	India	2012	Wong et al 2016
10493_1_21	ERS326259	4.3.1	India	2012	Wong et al 2016
10493_1_24	ERS326268	4.3.1	India	2011	Wong et al 2016
10492_1_22	ERS326285	4.3.1	India	2011	Wong et al 2016
10492_1_28	ERS326300	4.3.1	India	2011	Wong et al 2016
10541_2_18	ERS326313	4.3.1	India	2011	Wong et al 2016
10492_1_74	ERS326487	4.3.1	India	2011	Wong et al 2016
10562_2_74	ERS326492	4.3.1	India	2011	Wong et al 2016
10492_1_83	ERS326510	4.3.1	India	2011	Wong et al 2016
11800_1_54	ERS362788	4.3.1	India	2007	Wong et al 2016
11800_1_63	ERS362797	4.3.1	India	2007	Wong et al 2016
11642_2_32	ERS362856	4.3.1	India	2010	Wong et al 2016
11642_2_72	ERS362895	4.3.1	India	2011	Wong et al 2016
11642_2_81	ERS362904	4.3.1	India	2012	Wong et al 2016
SRR1967538	SRR1967538	4.3.1	India	2014	Ingle et al 2019
SRR1968021	SRR1968021	4.3.1	India	2014	Ingle et al 2019
SRR5500422	SRR5500422	4.3.1	India	2014	Ingle et al 2019
SRR5500437	SRR5500437	4.3.1	India	2015	Ingle et al 2019
SRR5500440	SRR5500440	4.3.1	India	2015	Ingle et al 2019
SRR5500446	SRR5500446	4.3.1	India	2015	Ingle et al 2019
SRR5500461	SRR5500461	4.3.1	India	2015	Ingle et al 2019
SRR5500490	SRR5500490	4.3.1	India	2015	Ingle et al 2019
SRR5500492	SRR5500492	4.3.1	India	2015	Ingle et al 2019
SRR5500499	SRR5500499	4.3.1	India	2015	Ingle et al 2019
SRR5500511	SRR5500511	4.3.1	India	2015	Ingle et al 2019
SRR5632322	SRR5632322	4.3.1	India	2017	Ingle et al 2019
SRR5633023	SRR5633023	4.3.1	India	2017	Ingle et al 2019
SRR5957751	SRR5957751	4.3.1	India	2017	Ingle et al 2019
SRR5974912	SRR5974912	4.3.1	India	2016	Ingle et al 2019
SRR5974915	SRR5974915	4.3.1	India	2016	Ingle et al 2019
SRR5990004	SRR5990004	4.3.1	India	2015	Ingle et al 2019
SRR5990343	SRR5990343	4.3.1	India	2015	Ingle et al 2019
SRR7157814	SRR7157814	4.3.1	India	2017	Ingle et al 2019
SRR7165351	SRR7165351	4.3.1	India	2016	Ingle et al 2019
SRR3049090	SRR3049090	4.3.1	India__Nepal	2014	Ingle et al 2019
SRR7165629	SRR7165629	4.3.1	India__Nepal	2017	Ingle et al 2019
11800_1_80	ERS362814	4.3.1	Kuwait_India	2008	Wong et al 2016
11800_1_82	ERS362816	4.3.1	Kuwait_India	2008	Wong et al 2016
SRR5500497	SRR5500497	4.3.1	Malaysia	2015	Ingle et al 2019
ERR1079265	ERR1079265	4.3.1	Nepal	2013	Thanh et al Kathmandu 2016
ERR1079266	ERR1079266	4.3.1	Nepal	2013	Thanh et al Kathmandu 2016
ERR1079291	ERR1079291	4.3.1	Nepal	2013	Thanh et al Kathmandu 2016
22027_3_51	ERS1545212	4.3.1	Nepal	2016	Britto et al 2018
22027_3_59	ERS1545220	4.3.1	Nepal	2016	Britto et al 2018
20087_8_28	ERS1545437	4.3.1	Nepal	2013	Britto et al 2018
20621_8_8	ERS1545496	4.3.1	Nepal	2009	Britto et al 2018
20621_8_59	ERS1545547	4.3.1	Nepal	2013	Britto et al 2018
22027_3_6	ERS1545627	4.3.1	Nepal	2016	Britto et al 2018
10592_2_62	ERS330820	4.3.1	Nepal	1999	Wong et al 2016
SRR1958216	SRR1958216	4.3.1	UK_No_Travel_Information	2014	Ingle et al 2019
SRR1958618	SRR1958618	4.3.1	UK_No_Travel_Information	2014	Ingle et al 2019
SRR1958657	SRR1958657	4.3.1	UK_No_Travel_Information	2014	Ingle et al 2019
SRR1967512	SRR1967512	4.3.1	UK_No_Travel_Information	2014	Ingle et al 2019
SRR3322415	SRR3322415	4.3.1	UK_No_Travel_Information	2015	Ingle et al 2019
SRR5986333	SRR5986333	4.3.1	UK_No_Travel_Information	2016	Ingle et al 2019
SRR7165465	SRR7165465	4.3.1	UK_No_Travel_Information	2016	Ingle et al 2019
SRR1957938	SRR1957938	4.3.1	UK_No_Travel_Reported	2014	Ingle et al 2019
SRR5983009	SRR5983009	4.3.1	UK_No_Travel_Reported	2016	Ingle et al 2019
SRR7165614	SRR7165614	4.3.1	UK_No_Travel_Reported	2016	Ingle et al 2019
22420_1_98	ERS1670670	4.3.1	Pakistan	2017	Klemm et al 2018
22420_1_91	ERS1670763	4.3.1	Pakistan	2016	Klemm et al 2018
22420_1_92	ERS1670764	4.3.1	Pakistan	2016	Klemm et al 2018
22420_1_93	ERS1670765	4.3.1	Pakistan	2016	Klemm et al 2018
22420_1_95	ERS1670767	4.3.1	Pakistan	2016	Klemm et al 2018
10493_1_27	ERS326275	4.3.1	Pakistan	2011	Wong et al 2016
10562_2_39	ERS326366	4.3.1	Pakistan	2011	Wong et al 2016
10562_2_62	ERS326472	4.3.1	Pakistan	2011	Wong et al 2016
10492_1_86	ERS326518	4.3.1	Pakistan	2011	Wong et al 2016
10592_2_30	ERS329522	4.3.1	Pakistan	2003	Wong et al 2016
10592_2_23	ERS329525	4.3.1	Pakistan	2003	Wong et al 2016
10592_2_9	ERS329528	4.3.1	Pakistan	2003	Wong et al 2016
10592_2_33	ERS329529	4.3.1	Pakistan	2003	Wong et al 2016
10592_2_24	ERS329536	4.3.1	Pakistan	2003	Wong et al 2016
10592_2_11	ERS329538	4.3.1	Pakistan	2003	Wong et al 2016
10592_2_26	ERS329544	4.3.1	Pakistan	2003	Wong et al 2016
11800_1_32	ERS362767	4.3.1	Pakistan	2006	Wong et al 2016
11642_2_56	ERS362879	4.3.1	Pakistan	2011	Wong et al 2016
11642_2_86	ERS362909	4.3.1	Pakistan	2012	Wong et al 2016
11642_2_87	ERS362910	4.3.1	Pakistan	2012	Wong et al 2016
SRR1959506	SRR1959506	4.3.1	Pakistan	2015	Ingle et al 2019
SRR1965540	SRR1965540	4.3.1	Pakistan	2014	Ingle et al 2019
SRR1966122	SRR1966122	4.3.1	Pakistan	2014	Ingle et al 2019
SRR1966192	SRR1966192	4.3.1	Pakistan	2015	Ingle et al 2019
SRR1968064	SRR1968064	4.3.1	Pakistan	2014	Ingle et al 2019
SRR1968656	SRR1968656	4.3.1	Pakistan	2015	Ingle et al 2019
SRR3049124	SRR3049124	4.3.1	Pakistan	2014	Ingle et al 2019
SRR3049293	SRR3049293	4.3.1	Pakistan	2014	Ingle et al 2019
SRR3049301	SRR3049301	4.3.1	Pakistan	2014	Ingle et al 2019
SRR3286960	SRR3286960	4.3.1	Pakistan	2015	Ingle et al 2019
SRR5500423	SRR5500423	4.3.1	Pakistan	2015	Ingle et al 2019
SRR5500426	SRR5500426	4.3.1	Pakistan	2015	Ingle et al 2019
SRR5500458	SRR5500458	4.3.1	Pakistan	2015	Ingle et al 2019
SRR5500478	SRR5500478	4.3.1	Pakistan	2015	Ingle et al 2019
SRR5500494	SRR5500494	4.3.1	Pakistan	2015	Ingle et al 2019
SRR5500516	SRR5500516	4.3.1	Pakistan	2015	Ingle et al 2019
SRR5632109	SRR5632109	4.3.1	Pakistan	2017	Ingle et al 2019
SRR5874459	SRR5874459	4.3.1	Pakistan	2016	Ingle et al 2019
SRR5874463	SRR5874463	4.3.1	Pakistan	2016	Ingle et al 2019
SRR5949963	SRR5949963	4.3.1	Pakistan	2016	Ingle et al 2019
SRR5957753	SRR5957753	4.3.1	Pakistan	2016	Ingle et al 2019
SRR5986496	SRR5986496	4.3.1	Pakistan	2015	Ingle et al 2019
SRR5986537	SRR5986537	4.3.1	Pakistan	2015	Ingle et al 2019
SRR5986538	SRR5986538	4.3.1	Pakistan	2016	Ingle et al 2019
SRR5989293	SRR5989293	4.3.1	Pakistan	2016	Ingle et al 2019
SRR5989313	SRR5989313	4.3.1	Pakistan	2016	Ingle et al 2019
SRR5989322	SRR5989322	4.3.1	Pakistan	2015	Ingle et al 2019
SRR7140650	SRR7140650	4.3.1	Pakistan	2017	Ingle et al 2019
SRR7165025	SRR7165025	4.3.1	Pakistan	2016	Ingle et al 2019
SRR7165356	SRR7165356	4.3.1	Pakistan	2016	Ingle et al 2019
SRR7165391	SRR7165391	4.3.1	Pakistan	2016	Ingle et al 2019
SRR7165451	SRR7165451	4.3.1	Pakistan	2016	Ingle et al 2019
SRR7165452	SRR7165452	4.3.1	Pakistan	2016	Ingle et al 2019
SRR7165506	SRR7165506	4.3.1	Pakistan	2016	Ingle et al 2019
SRR7165625	SRR7165625	4.3.1	Pakistan	2016	Ingle et al 2019
SRR7165626	SRR7165626	4.3.1	Pakistan	2016	Ingle et al 2019
SRR7165747	SRR7165747	4.3.1	Pakistan	2016	Ingle et al 2019
SRR7165795	SRR7165795	4.3.1	Pakistan	2016	Ingle et al 2019
SRR5500520	SRR5500520	4.3.1	Pakistan__Turkey	2015	Ingle et al 2019
10071_3_50	ERS223370	4.3.1	South_Africa	2010	Wong et al 2016
10562_2_14	ERS326270	4.3.1	SEAsia	2011	Wong et al 2016
10493_1_26	ERS326274	4.3.1	SriLanka	2011	Wong et al 2016
10349_1_58	ERS248972	4.3.1	Thailand	2010	Wong et al 2016
10493_1_49	ERS326361	4.3.1	Unknown	2011	Wong et al 2016
10492_1_52	ERS326365	4.3.1	Unknown	2011	Wong et al 2016
11800_1_9	ERS362745	4.3.1	Unknown	2005	Wong et al 2016
12045_3_70	ERS362746	4.3.1	Unknown	2005	Wong et al 2016
12045_3_72	ERS362748	4.3.1	Unknown	2005	Wong et al 2016
12045_3_75	ERS362756	4.3.1	Unknown	2006	Wong et al 2016
12045_3_76	ERS362757	4.3.1	Unknown	2006	Wong et al 2016
11642_2_7	ERS362832	4.3.1	Unknown	2009	Wong et al 2016
11642_2_15	ERS362839	4.3.1	Unknown	2010	Wong et al 2016
11642_2_49	ERS362872	4.3.1	Unknown	2010	Wong et al 2016
11642_2_51	ERS362874	4.3.1	Unknown	2010	Wong et al 2016
11642_2_69	ERS362892	4.3.1	Unknown	2011	Wong et al 2016
10493_1_84	ERS326502	4.3.1.1	Afghanistan	2012	Wong et al 2016
SRR5990020	SRR5990020	4.3.1.1	Afghanistan	2016	Ingle et al 2019
10493_1_17	ERS326252	4.3.1.1	Africa	2012	Wong et al 2016
10562_2_9	ERS326244	4.3.1.1	Australia	2012	Wong et al 2016
ERR2663466	ERR2663466	4.3.1.1	Bangladesh	1999	Tanmoy et al 2018
ERR2663468	ERR2663468	4.3.1.1	Bangladesh	2001	Tanmoy et al 2018
ERR2663477	ERR2663477	4.3.1.1	Bangladesh	2002	Tanmoy et al 2018
ERR2663488	ERR2663488	4.3.1.1	Bangladesh	2005	Tanmoy et al 2018
ERR2663489	ERR2663489	4.3.1.1	Bangladesh	1999	Tanmoy et al 2018
ERR2663491	ERR2663491	4.3.1.1	Bangladesh	1999	Tanmoy et al 2018
ERR2663492	ERR2663492	4.3.1.1	Bangladesh	2005	Tanmoy et al 2018
ERR2663494	ERR2663494	4.3.1.1	Bangladesh	1999	Tanmoy et al 2018
ERR2663496	ERR2663496	4.3.1.1	Bangladesh	2005	Tanmoy et al 2018
ERR2663497	ERR2663497	4.3.1.1	Bangladesh	1999	Tanmoy et al 2018
ERR2663500	ERR2663500	4.3.1.1	Bangladesh	2005	Tanmoy et al 2018
ERR2663501	ERR2663501	4.3.1.1	Bangladesh	2005	Tanmoy et al 2018
ERR2663502	ERR2663502	4.3.1.1	Bangladesh	2005	Tanmoy et al 2018
ERR2663504	ERR2663504	4.3.1.1	Bangladesh	2005	Tanmoy et al 2018
ERR2663505	ERR2663505	4.3.1.1	Bangladesh	1999	Tanmoy et al 2018
ERR2663506	ERR2663506	4.3.1.1	Bangladesh	2005	Tanmoy et al 2018
ERR2663508	ERR2663508	4.3.1.1	Bangladesh	2005	Tanmoy et al 2018
ERR2663516	ERR2663516	4.3.1.1	Bangladesh	1999	Tanmoy et al 2018
ERR2663517	ERR2663517	4.3.1.1	Bangladesh	2005	Tanmoy et al 2018
ERR2663518	ERR2663518	4.3.1.1	Bangladesh	2005	Tanmoy et al 2018
ERR2663520	ERR2663520	4.3.1.1	Bangladesh	2005	Tanmoy et al 2018
ERR2663522	ERR2663522	4.3.1.1	Bangladesh	2006	Tanmoy et al 2018
ERR2663523	ERR2663523	4.3.1.1	Bangladesh	1999	Tanmoy et al 2018
ERR2663525	ERR2663525	4.3.1.1	Bangladesh	2000	Tanmoy et al 2018
ERR2663527	ERR2663527	4.3.1.1	Bangladesh	2000	Tanmoy et al 2018
ERR2663534	ERR2663534	4.3.1.1	Bangladesh	2000	Tanmoy et al 2018
ERR2663535	ERR2663535	4.3.1.1	Bangladesh	2006	Tanmoy et al 2018
ERR2663536	ERR2663536	4.3.1.1	Bangladesh	2000	Tanmoy et al 2018
ERR2663538	ERR2663538	4.3.1.1	Bangladesh	2000	Tanmoy et al 2018
ERR2663545	ERR2663545	4.3.1.1	Bangladesh	2000	Tanmoy et al 2018
ERR2663547	ERR2663547	4.3.1.1	Bangladesh	2000	Tanmoy et al 2018
ERR2663549	ERR2663549	4.3.1.1	Bangladesh	2000	Tanmoy et al 2018
ERR2663551	ERR2663551	4.3.1.1	Bangladesh	2000	Tanmoy et al 2018
ERR2663555	ERR2663555	4.3.1.1	Bangladesh	2000	Tanmoy et al 2018
ERR2663563	ERR2663563	4.3.1.1	Bangladesh	2000	Tanmoy et al 2018
ERR2663565	ERR2663565	4.3.1.1	Bangladesh	2006	Tanmoy et al 2018
ERR2663567	ERR2663567	4.3.1.1	Bangladesh	2000	Tanmoy et al 2018
ERR2663569	ERR2663569	4.3.1.1	Bangladesh	2000	Tanmoy et al 2018
ERR2663571	ERR2663571	4.3.1.1	Bangladesh	2000	Tanmoy et al 2018
ERR2663574	ERR2663574	4.3.1.1	Bangladesh	2007	Tanmoy et al 2018
ERR2663575	ERR2663575	4.3.1.1	Bangladesh	2000	Tanmoy et al 2018
ERR2663576	ERR2663576	4.3.1.1	Bangladesh	2007	Tanmoy et al 2018
ERR2663577	ERR2663577	4.3.1.1	Bangladesh	2007	Tanmoy et al 2018
ERR2663578	ERR2663578	4.3.1.1	Bangladesh	2001	Tanmoy et al 2018
ERR2663581	ERR2663581	4.3.1.1	Bangladesh	2001	Tanmoy et al 2018
ERR2663583	ERR2663583	4.3.1.1	Bangladesh	2001	Tanmoy et al 2018
ERR2663584	ERR2663584	4.3.1.1	Bangladesh	2007	Tanmoy et al 2018
ERR2663587	ERR2663587	4.3.1.1	Bangladesh	2001	Tanmoy et al 2018
ERR2663591	ERR2663591	4.3.1.1	Bangladesh	2002	Tanmoy et al 2018
ERR2663594	ERR2663594	4.3.1.1	Bangladesh	2000	Tanmoy et al 2018
ERR2663597	ERR2663597	4.3.1.1	Bangladesh	2008	Tanmoy et al 2018
ERR2663598	ERR2663598	4.3.1.1	Bangladesh	2007	Tanmoy et al 2018
ERR2663599	ERR2663599	4.3.1.1	Bangladesh	2008	Tanmoy et al 2018
ERR2663603	ERR2663603	4.3.1.1	Bangladesh	2008	Tanmoy et al 2018
[truncated: 1,749 more rows]

## Sheet: Sheet1
Lane name	Sample accession
7468_7_49	ERS083257
7468_7_50	ERS083258
7468_7_53	ERS083261
7468_7_54	ERS083262
7468_7_55	ERS083263
7468_7_56	ERS083264
7468_7_57	ERS083265
7468_7_59	ERS083267
7468_7_60	ERS083268
7468_7_61	ERS083269
7468_7_64	ERS083272
7468_7_65	ERS083273
7468_7_66	ERS083274
7468_7_67	ERS083275
7468_7_68	ERS083276
7468_7_69	ERS083277
7468_7_70	ERS083278
7468_7_71	ERS083279
7468_7_72	ERS083280
7468_7_73	ERS083281
7468_7_77	ERS083285
7468_7_78	ERS083286
7468_7_79	ERS083287
7468_7_80	ERS083288
7468_7_81	ERS083289
7468_7_82	ERS083290
7468_7_85	ERS083293
7468_7_86	ERS083294
7468_7_87	ERS083295
7468_7_88	ERS083296
7468_7_89	ERS083297
7468_7_90	ERS083298
7468_7_91	ERS083299
7468_7_92	ERS083300
7468_7_93	ERS083301
7468_7_94	ERS083302
7468_7_95	ERS083303
8447_8_1	ERS163586
8447_8_2	ERS163587
8447_8_3	ERS163588
8447_8_4	ERS163589
8447_8_5	ERS163590
8447_8_6	ERS163591
8447_8_7	ERS163592
8447_8_8	ERS163593
8447_8_9	ERS163594
8447_8_10	ERS163595
8447_8_11	ERS163596
8447_8_12	ERS163597
8447_8_13	ERS163598
8447_8_14	ERS163599
8447_8_15	ERS163600
8447_8_16	ERS163601
8447_8_17	ERS163602
8447_8_18	ERS163603
8447_8_19	ERS163604
8447_8_20	ERS163605
8447_8_21	ERS163606
8447_8_22	ERS163607
8447_8_23	ERS163608
8447_8_24	ERS163609
8447_8_26	ERS163611
8447_8_27	ERS163612
8447_8_28	ERS163613
8447_8_29	ERS163614
8447_8_30	ERS163615
8447_8_31	ERS163616
8447_8_32	ERS163617
8447_8_33	ERS163618
8490_5_1	ERS163619
8490_5_2	ERS163515
8490_5_3	ERS163516
8490_5_4	ERS163517
8490_5_5	ERS163518
8490_5_6	ERS163519
8490_5_7	ERS163520
8490_5_8	ERS163521
8490_5_9	ERS163522
8490_5_10	ERS163523
8490_5_11	ERS163524
8490_5_12	ERS163525
8490_5_13	ERS163526
8490_5_14	ERS163527
8490_5_15	ERS163528
8490_5_16	ERS163529
8490_5_17	ERS163530
8490_5_18	ERS163531
8490_5_19	ERS163532
8490_5_20	ERS163533
8490_5_21	ERS163534
8490_5_22	ERS163535
8490_5_23	ERS163536
8490_5_24	ERS163537
8490_5_25	ERS163538
8490_5_26	ERS163539
8490_5_27	ERS163540
8490_5_28	ERS163541
8490_5_29	ERS163542
8490_5_30	ERS163543
8490_5_31	ERS163544
8490_5_32	ERS163545
8490_5_33	ERS163546
8490_5_34	ERS163547
8490_5_35	ERS163548
8490_5_36	ERS163549
8490_6_37	ERS163550
8490_6_38	ERS163551
8490_6_39	ERS163552
8490_6_40	ERS163553
8490_6_41	ERS163554
8490_6_42	ERS163555
8490_6_43	ERS163556
8490_6_44	ERS163557
8490_6_45	ERS163558
8490_6_46	ERS163559
8490_6_47	ERS163560
8490_6_48	ERS163561
8490_6_49	ERS163562
8490_6_50	ERS163563
8490_6_51	ERS163564
8490_6_52	ERS163565
8490_6_53	ERS163566
8490_6_54	ERS163567
8490_6_55	ERS163568
8490_6_56	ERS163569
8490_6_57	ERS163570
8490_6_58	ERS163571
8490_6_59	ERS163572
8490_6_60	ERS163573
8490_6_61	ERS163574
8490_6_62	ERS163575
8490_6_63	ERS163576
8490_6_64	ERS163577
8490_6_65	ERS163578
8490_6_66	ERS163579
8490_6_67	ERS163580
8490_6_68	ERS163581
8490_6_69	ERS163582
8490_6_70	ERS163583
8490_6_71	ERS163584
8490_6_72	ERS163585
8525_2_54	ERS158502
8525_3_30	ERS158574
8525_3_31	ERS158575
8525_3_32	ERS158576
8525_3_33	ERS158577
8525_3_34	ERS158578
8525_3_37	ERS158581
8525_3_40	ERS158584
8525_3_41	ERS158585
8525_3_42	ERS158586
8525_3_45	ERS158589
8525_3_46	ERS158590
8525_3_47	ERS158591
8525_3_48	ERS158592
8525_3_49	ERS158593
8525_3_51	ERS158595
8525_3_53	ERS158597
8525_3_54	ERS158598
8525_3_55	ERS158599
8525_3_56	ERS158600
8525_3_58	ERS158602
8525_3_59	ERS158603
8525_3_60	ERS158604
8525_3_61	ERS158605
8525_3_71	ERS158615
8615_4_29	ERS158381
8616_4_37	ERS168213
8616_4_38	ERS168214
8616_4_39	ERS168215
8616_4_40	ERS168216
8616_4_41	ERS168217
8616_4_42	ERS168218
8616_4_44	ERS168220
8616_4_45	ERS168221
8616_4_46	ERS168222
8616_4_47	ERS168223
8616_4_48	ERS168224
8616_4_49	ERS168225
8616_4_50	ERS168228
8616_4_51	ERS168229
8616_4_52	ERS168230
8616_4_53	ERS168231
8616_4_54	ERS168232
8616_4_55	ERS168233
8616_4_56	ERS168234
8616_4_57	ERS168235
8616_4_58	ERS168236
9472_4_78	ERS208933
9475_4_48	ERS206726
9475_4_49	ERS206727
9475_4_50	ERS206728
9475_4_51	ERS206729
9475_4_52	ERS206730
9475_4_53	ERS206731
9475_4_54	ERS206732
9475_4_55	ERS206733
9475_4_56	ERS206734
9475_4_57	ERS206735
9475_6_1	ERS207144
9475_6_2	ERS207145
9475_6_3	ERS207146
9475_6_4	ERS207147
9475_6_5	ERS207148
9475_6_6	ERS207149
9475_6_8	ERS207151
9475_6_9	ERS207152
9475_6_10	ERS207153
9475_6_12	ERS207155
9475_6_13	ERS207156
9475_6_14	ERS207157
9475_6_16	ERS207159
9475_6_17	ERS207160
9475_6_18	ERS207161
9475_6_19	ERS207162
9475_6_20	ERS207163
9475_6_21	ERS207164
9475_6_24	ERS207167
9475_6_25	ERS207168
9475_6_26	ERS207169
9475_6_27	ERS207170
9475_6_28	ERS207171
9475_6_29	ERS207172
9475_6_31	ERS207174
9475_6_32	ERS207175
9475_6_33	ERS207176
9475_6_34	ERS207177
9475_6_35	ERS207178
9475_6_36	ERS207179
9475_6_37	ERS207180
9475_6_39	ERS207182
9475_6_41	ERS207184
9475_6_42	ERS207185
9475_6_43	ERS207186
9475_6_44	ERS207187
9475_6_45	ERS207188
9475_6_46	ERS207189
9475_6_47	ERS207190
9475_6_48	ERS207191
9475_6_49	ERS207192
9475_6_50	ERS207193
9475_6_51	ERS207194
9475_6_52	ERS207195
9475_6_53	ERS207196
9475_6_54	ERS207197
9475_6_55	ERS207198
9475_6_56	ERS207199
9475_6_57	ERS207200
9475_6_58	ERS207201
9475_6_59	ERS207202
9475_6_61	ERS207204
9475_6_62	ERS207205
9475_6_63	ERS207206
9475_6_64	ERS207207
9475_6_65	ERS207208
9475_6_66	ERS207209
9475_6_67	ERS207210
9475_6_68	ERS207211
9475_6_69	ERS207212
9475_6_71	ERS207214
9475_6_72	ERS207215
9475_6_73	ERS207216
9475_6_76	ERS207219
9475_6_77	ERS207220
9475_6_78	ERS207221
9475_6_79	ERS207222
9475_6_80	ERS207223
9475_6_81	ERS207224
9475_6_85	ERS207228
9475_6_90	ERS207233
9475_6_92	ERS207235
9475_6_93	ERS207236
9475_6_94	ERS207237
9870_8_1	ERS223133
9870_8_2	ERS223134
9870_8_3	ERS223135
9870_8_4	ERS223136
9870_8_5	ERS223137
9870_8_7	ERS223139
9870_8_8	ERS223140
9870_8_9	ERS223141
9870_8_10	ERS223142
9870_8_11	ERS223143
9870_8_12	ERS223144
9870_8_13	ERS223145
9870_8_14	ERS223146
9870_8_15	ERS223147
9870_8_16	ERS223148
9870_8_17	ERS223149
9870_8_18	ERS223150
9870_8_19	ERS223151
9870_8_20	ERS223152
9870_8_21	ERS223153
9870_8_22	ERS223154
9870_8_23	ERS223155
9870_8_24	ERS223156
9870_8_25	ERS223157
9870_8_26	ERS223158
9870_8_27	ERS223159
9870_8_28	ERS223160
9870_8_30	ERS223162
9870_8_31	ERS223163
9870_8_32	ERS223164
9870_8_33	ERS223165
9870_8_34	ERS223166
9870_8_35	ERS223167
9870_8_36	ERS223168
9870_8_37	ERS223169
9870_8_38	ERS223170
9870_8_39	ERS223171
9870_8_40	ERS223172
9870_8_41	ERS223173
9870_8_42	ERS223174
9870_8_43	ERS223175
9870_8_44	ERS223176
9870_8_45	ERS223177
9870_8_46	ERS223178
9870_8_47	ERS223179
9870_8_48	ERS223180
9870_8_49	ERS223181
9870_8_50	ERS223182
9870_8_51	ERS223183
9870_8_52	ERS223184
9870_8_53	ERS223185
9870_8_54	ERS223186
9870_8_55	ERS223187
9870_8_56	ERS223188
9870_8_57	ERS223189
9870_8_58	ERS223190
9870_8_59	ERS223191
9870_8_60	ERS223192
9870_8_61	ERS223193
9870_8_62	ERS223194
9870_8_63	ERS223195
9870_8_64	ERS223196
9870_8_65	ERS223197
9870_8_66	ERS223198
9870_8_67	ERS223199
9870_8_68	ERS223200
9870_8_69	ERS223201
9870_8_70	ERS223202
9870_8_71	ERS223203
9870_8_72	ERS223204
9870_8_73	ERS223205
9870_8_74	ERS223206
9870_8_75	ERS223207
9870_8_76	ERS223208
9870_8_77	ERS223209
9870_8_78	ERS223210
9870_8_79	ERS223211
9870_8_80	ERS223212
9870_8_81	ERS223213
9870_8_82	ERS223214
9870_8_83	ERS223215
9870_8_84	ERS223216
9870_8_85	ERS223217
9870_8_86	ERS223218
9870_8_87	ERS223219
9870_8_88	ERS223220
9870_8_89	ERS223221
9870_8_91	ERS223223
9870_8_93	ERS223225
9870_8_94	ERS223226
9953_5_2	ERS223415
9953_5_3	ERS223416
9953_5_5	ERS223418
9953_5_6	ERS223419
9953_5_7	ERS223420
9953_5_8	ERS223421
9953_5_9	ERS223422
9953_5_10	ERS223423
9953_5_11	ERS223424
9953_5_12	ERS223425
9953_5_14	ERS223427
9953_5_15	ERS223428
9953_5_16	ERS223429
9953_5_17	ERS223430
9953_5_18	ERS223431
9953_5_19	ERS223432
9953_5_20	ERS223433
9953_5_22	ERS223435
9953_5_23	ERS223436
9953_5_26	ERS223439
9953_5_27	ERS223440
9953_5_28	ERS223441
9953_5_29	ERS223442
9953_5_30	ERS223443
9953_5_31	ERS223444
9953_5_33	ERS223446
9953_5_34	ERS223447
9953_5_35	ERS223448
9953_5_36	ERS223449
9953_5_37	ERS223450
9953_5_38	ERS223451
9953_5_39	ERS223452
9953_5_40	ERS223453
9953_5_41	ERS223454
9953_5_42	ERS223455
9953_5_43	ERS223456
9953_5_44	ERS223457
9953_5_45	ERS223458
9953_5_46	ERS223459
9953_5_48	ERS223461
9953_5_49	ERS223462
9953_5_50	ERS223463
9953_5_51	ERS223464
9953_5_52	ERS223465
9953_5_53	ERS223466
9953_5_54	ERS223467
9953_5_55	ERS223468
9953_5_56	ERS223469
9953_5_57	ERS223470
9953_5_58	ERS223471
9953_5_59	ERS223472
9953_5_60	ERS223473
9953_5_61	ERS223474
9953_5_62	ERS223475
9953_5_63	ERS223476
9953_5_64	ERS223477
9953_5_65	ERS223478
9953_5_66	ERS223479
9953_5_67	ERS223480
9953_5_68	ERS223481
9953_5_69	ERS223482
9953_5_70	ERS223483
9953_5_71	ERS223484
9953_5_72	ERS223485
9953_5_73	ERS223486
9953_5_74	ERS223487
9953_5_75	ERS223488
9953_5_76	ERS223489
9953_5_77	ERS223490
9953_5_78	ERS223491
9953_5_80	ERS223493
9953_5_81	ERS223494
9953_5_82	ERS223495
9953_5_83	ERS223496
9953_5_84	ERS223497
9953_5_85	ERS223498
9953_5_86	ERS223499
9953_5_87	ERS223500
9953_5_88	ERS223501
9953_5_89	ERS223502
9953_5_90	ERS223503
9953_5_91	ERS223504
9953_5_92	ERS223505
9953_5_93	ERS223506
10060_5_2	ERS223228
10060_5_3	ERS223229
10060_5_4	ERS223230
10060_5_5	ERS223231
10060_5_9	ERS223235
10060_5_11	ERS223237
10060_5_12	ERS223238
10060_5_13	ERS223239
10060_5_14	ERS223240
10060_5_15	ERS223241
10060_5_16	ERS223242
10060_5_17	ERS223243
10060_5_18	ERS223244
10060_5_21	ERS223247
10060_5_22	ERS223248
10060_5_23	ERS223249
10060_5_24	ERS223250
10060_5_26	ERS223252
10060_5_27	ERS223253
10060_5_28	ERS223254
10060_5_29	ERS223255
10060_5_30	ERS223256
10060_5_31	ERS223257
10060_5_33	ERS223259
10060_5_34	ERS223260
10060_5_35	ERS223261
10060_5_36	ERS223262
10060_5_37	ERS223263
10060_5_38	ERS223264
10060_5_39	ERS223265
10060_5_40	ERS223266
10060_5_41	ERS223267
10060_5_42	ERS223268
10060_5_44	ERS223270
10060_5_45	ERS223271
10060_5_46	ERS223272
10060_5_47	ERS223273
10060_5_48	ERS223274
10060_5_49	ERS223275
10060_5_50	ERS223276
10060_5_51	ERS223277
10060_5_53	ERS223279
10060_5_54	ERS223280
10060_5_55	ERS223281
10060_5_57	ERS223283
10060_5_58	ERS223284
10060_5_59	ERS223285
10060_5_60	ERS223286
10060_5_61	ERS223287
10060_5_62	ERS223288
10060_5_63	ERS223289
10060_5_64	ERS223290
10060_5_65	ERS223291
10060_5_66	ERS223292
10060_5_67	ERS223293
10060_5_68	ERS223294
10060_5_70	ERS223296
10060_5_71	ERS223297
10060_5_72	ERS223298
10060_5_73	ERS223299
10060_5_75	ERS223301
10060_5_76	ERS223302
10060_5_77	ERS223303
10060_5_78	ERS223304
10060_5_79	ERS223305
10060_5_80	ERS223306
10060_5_81	ERS223307
10060_5_82	ERS223308
10060_5_84	ERS223310
10060_5_85	ERS223311
10060_5_86	ERS223312
10060_5_87	ERS223313
10060_5_88	ERS223314
10060_5_89	ERS223315
10060_5_90	ERS223316
10060_5_91	ERS223317
10060_5_92	ERS223318
10060_5_93	ERS223319
10060_5_94	ERS223320
10060_6_1	ERS223507
10060_6_3	ERS223509
10060_6_4	ERS223510
10060_6_5	ERS223511
10060_6_6	ERS223512
10060_6_7	ERS223513
10060_6_8	ERS223514
10060_6_9	ERS223515
10060_6_10	ERS223516
10060_6_11	ERS223517
10060_6_12	ERS223518
10060_6_13	ERS223519
10060_6_14	ERS223520
10060_6_15	ERS223521
10060_6_16	ERS223522
10060_6_17	ERS223523
10060_6_18	ERS223524
10060_6_19	ERS223525
10060_6_20	ERS223526
10060_6_21	ERS223527
10060_6_22	ERS223528
10060_6_23	ERS223529
10060_6_24	ERS223530
10060_6_25	ERS223531
10060_6_26	ERS223532
10060_6_27	ERS223533
10060_6_28	ERS223534
10060_6_29	ERS223535
10060_6_30	ERS223536
10060_6_31	ERS223537
10060_6_32	ERS223538
10060_6_33	ERS223539
10060_6_34	ERS223540
10060_6_35	ERS223541
10060_6_36	ERS223542
10060_6_37	ERS223543
10060_6_38	ERS223544
10060_6_39	ERS223545
10060_6_40	ERS223546
10060_6_42	ERS223548
10060_6_43	ERS223549
10060_6_44	ERS223550
10060_6_45	ERS223551
10060_6_46	ERS223552
10060_6_47	ERS223553
10060_6_48	ERS223554
10060_6_49	ERS223555
10060_6_50	ERS223556
10060_6_51	ERS223557
10060_6_52	ERS223558
10060_6_53	ERS223559
10060_6_54	ERS223560
10060_6_55	ERS223561
10060_6_56	ERS223562
10060_6_57	ERS223563
10060_6_58	ERS223564
10060_6_59	ERS223565
10060_6_60	ERS223566
10060_6_61	ERS223567
10060_6_62	ERS223568
10060_6_63	ERS223569
10060_6_64	ERS223570
10060_6_66	ERS223572
10060_6_67	ERS223573
10060_6_68	ERS223574
10060_6_69	ERS223575
10060_6_71	ERS223577
10060_6_72	ERS223578
10060_6_73	ERS223579
10060_6_74	ERS223580
10060_6_75	ERS223581
10060_6_76	ERS223582
10060_6_77	ERS223583
10060_6_78	ERS223584
10060_6_79	ERS223585
10060_6_80	ERS223586
10060_6_81	ERS223587
10060_6_82	ERS223588
10060_6_83	ERS223589
10060_6_84	ERS223590
10060_6_85	ERS223591
10060_6_86	ERS223592
10060_6_87	ERS223593
10060_6_88	ERS223594
10060_6_89	ERS223595
10060_6_90	ERS223596
10060_6_91	ERS223597
10060_6_92	ERS223598
10060_6_93	ERS223599
10071_3_1	ERS223321
10071_3_2	ERS223322
10071_3_3	ERS223323
10071_3_5	ERS223325
10071_3_6	ERS223326
10071_3_7	ERS223327
10071_3_8	ERS223328
10071_3_9	ERS223329
10071_3_10	ERS223330
10071_3_11	ERS223331
10071_3_12	ERS223332
10071_3_13	ERS223333
10071_3_14	ERS223334
10071_3_15	ERS223335
10071_3_16	ERS223336
10071_3_17	ERS223337
10071_3_19	ERS223339
10071_3_20	ERS223340
10071_3_21	ERS223341
10071_3_22	ERS223342
10071_3_23	ERS223343
10071_3_25	ERS223345
10071_3_26	ERS223346
10071_3_27	ERS223347
10071_3_28	ERS223348
10071_3_29	ERS223349
10071_3_30	ERS223350
10071_3_31	ERS223351
10071_3_32	ERS223352
10071_3_33	ERS223353
10071_3_34	ERS223354
10071_3_35	ERS223355
10071_3_36	ERS223356
10071_3_37	ERS223357
10071_3_40	ERS223360
10071_3_43	ERS223363
10071_3_44	ERS223364
10071_3_47	ERS223367
10071_3_48	ERS223368
10071_3_49	ERS223369
10071_3_50	ERS223370
10071_3_51	ERS223371
10071_3_52	ERS223372
10071_3_53	ERS223373
10071_3_54	ERS223374
10071_3_55	ERS223375
10071_3_56	ERS223376
10071_3_58	ERS223378
10071_3_59	ERS223379
10071_3_60	ERS223380
10071_3_61	ERS223381
10071_3_63	ERS223383
10071_3_64	ERS223384
10071_3_65	ERS223385
10071_3_66	ERS223386
10071_3_67	ERS223387
10071_3_68	ERS223388
10071_3_70	ERS223390
10071_3_71	ERS223391
10071_3_73	ERS223393
10071_3_74	ERS223394
10071_3_75	ERS223395
10071_3_76	ERS223396
10071_3_82	ERS223402
10071_3_84	ERS223404
10071_3_85	ERS223405
10071_3_86	ERS223406
10071_3_88	ERS223408
10071_3_89	ERS223409
10071_3_91	ERS223411
10071_3_92	ERS223412
10071_3_93	ERS223413
10071_8_1	ERS239527
10071_8_2	ERS239528
10071_8_3	ERS239529
10071_8_4	ERS239530
10071_8_5	ERS239531
10071_8_6	ERS239532
10071_8_7	ERS239533
10071_8_8	ERS239534
10071_8_9	ERS239535
10071_8_10	ERS239536
10071_8_11	ERS239537
10071_8_12	ERS239538
10071_8_13	ERS239539
10071_8_14	ERS239540
10071_8_15	ERS239541
10071_8_16	ERS239542
10071_8_17	ERS239543
10071_8_18	ERS239544
10071_8_19	ERS239545
10071_8_20	ERS239546
10071_8_21	ERS239547
10071_8_22	ERS239548
10071_8_23	ERS239549
10071_8_24	ERS239550
10071_8_25	ERS239551
10071_8_26	ERS239552
10071_8_27	ERS239553
10071_8_28	ERS239554
10071_8_29	ERS239555
10071_8_30	ERS239556
10071_8_31	ERS239557
10071_8_32	ERS239558
10071_8_33	ERS239559
10071_8_34	ERS239560
10071_8_35	ERS239561
10071_8_36	ERS239562
10071_8_37	ERS239563
10071_8_38	ERS239564
10071_8_39	ERS239565
10071_8_40	ERS239566
10071_8_41	ERS239567
10071_8_42	ERS239568
10071_8_43	ERS239569
10071_8_44	ERS239570
10071_8_45	ERS239571
10071_8_46	ERS239572
10071_8_47	ERS239573
10071_8_48	ERS239574
10071_8_49	ERS239575
10071_8_50	ERS239576
10071_8_51	ERS239577
10071_8_53	ERS239579
10071_8_54	ERS239580
10071_8_55	ERS239581
10071_8_56	ERS239582
10071_8_58	ERS239584
10071_8_59	ERS239585
10071_8_60	ERS239586
10071_8_62	ERS239588
10071_8_63	ERS239589
10071_8_64	ERS239590
10071_8_65	ERS239591
10071_8_66	ERS239592
10071_8_67	ERS239593
10071_8_68	ERS239594
10071_8_69	ERS239595
10071_8_70	ERS239596
10071_8_71	ERS239597
10071_8_72	ERS239598
10071_8_74	ERS239600
10071_8_76	ERS239602
10071_8_77	ERS239603
10071_8_78	ERS239604
10071_8_79	ERS239605
10071_8_80	ERS239606
10071_8_81	ERS239607
10071_8_82	ERS239608
10071_8_83	ERS239609
10071_8_84	ERS239610
10071_8_88	ERS239614
10071_8_89	ERS239615
10071_8_90	ERS239616
10071_8_91	ERS239617
10071_8_92	ERS239618
10071_8_93	ERS239619
10071_8_94	ERS239620
10071_8_95	ERS239621
10209_5_1	ERS239622
10209_5_2	ERS239623
10209_5_3	ERS239624
10209_5_4	ERS239625
10209_5_5	ERS239626
10209_5_7	ERS239628
10209_5_9	ERS239630
10209_5_10	ERS239631
10209_5_11	ERS239632
10209_5_12	ERS239633
10209_5_13	ERS239634
10209_5_14	ERS239635
10209_5_15	ERS239636
10209_5_16	ERS239637
10209_5_17	ERS239638
10209_5_18	ERS239639
10209_5_19	ERS239640
10209_5_21	ERS239642
10209_5_22	ERS239643
10209_5_23	ERS239644
10209_5_24	ERS239645
10209_5_25	ERS239646
10209_5_26	ERS239647
10209_5_28	ERS239649
10209_5_29	ERS239650
10209_5_30	ERS239651
10209_5_31	ERS239652
10209_5_32	ERS239653
10209_5_33	ERS239654
10209_5_34	ERS239655
10209_5_35	ERS239656
10209_5_36	ERS239657
10209_5_37	ERS239658
10209_5_38	ERS239659
10209_5_39	ERS239660
10209_5_41	ERS239662
10209_5_42	ERS239663
10209_5_43	ERS239664
10209_5_44	ERS239665
10209_5_45	ERS239666
10209_5_46	ERS239667
10209_5_47	ERS239668
10209_5_48	ERS239669
10209_5_49	ERS239670
10209_5_50	ERS239671
10209_5_51	ERS239672
10209_5_52	ERS239673
10209_5_53	ERS239674
10209_5_54	ERS239675
10209_5_57	ERS239678
10209_5_58	ERS239679
10209_5_59	ERS239680
10209_5_60	ERS239681
10209_5_61	ERS239682
10209_5_62	ERS239683
10349_1_1	ERS248915
10349_1_2	ERS248916
10349_1_3	ERS248917
10349_1_4	ERS248918
10349_1_5	ERS248919
10349_1_6	ERS248920
10349_1_7	ERS248921
10349_1_8	ERS248922
10349_1_9	ERS248923
10349_1_10	ERS248924
10349_1_12	ERS248926
10349_1_14	ERS248928
10349_1_15	ERS248929
10349_1_16	ERS248930
10349_1_17	ERS248931
10349_1_18	ERS248932
10349_1_19	ERS248933
10349_1_21	ERS248935
10349_1_22	ERS248936
10349_1_23	ERS248937
10349_1_24	ERS248938
10349_1_25	ERS248939
10349_1_26	ERS248940
10349_1_27	ERS248941
10349_1_28	ERS248942
10349_1_29	ERS248943
10349_1_30	ERS248944
10349_1_31	ERS248945
10349_1_32	ERS248946
10349_1_33	ERS248947
10349_1_34	ERS248948
10349_1_35	ERS248949
10349_1_36	ERS248950
10349_1_37	ERS248951
10349_1_38	ERS248952
10349_1_39	ERS248953
10349_1_40	ERS248954
10349_1_41	ERS248955
10349_1_43	ERS248957
10349_1_44	ERS248958
10349_1_45	ERS248959
10349_1_46	ERS248960
10349_1_47	ERS248961
10349_1_48	ERS248962
10349_1_49	ERS248963
10349_1_50	ERS248964
10349_1_51	ERS248965
10349_1_52	ERS248966
10349_1_53	ERS248967
10349_1_54	ERS248968
10349_1_55	ERS248969
10349_1_56	ERS248970
10349_1_57	ERS248971
10349_1_58	ERS248972
10349_1_59	ERS248973
10349_1_60	ERS248974
10349_1_61	ERS248975
10349_1_62	ERS248976
10349_1_63	ERS248977
10349_1_64	ERS248978
10349_1_65	ERS248979
10349_1_66	ERS248980
10349_1_67	ERS248981
10349_1_68	ERS248982
10349_1_69	ERS248983
10349_1_70	ERS248984
10349_1_71	ERS248985
10349_1_72	ERS248986
10349_1_73	ERS248987
10349_1_74	ERS248988
10349_1_75	ERS248989
10349_1_76	ERS248990
10349_1_77	ERS248991
10349_1_78	ERS248992
10349_1_79	ERS248993
10349_1_80	ERS248994
10349_1_81	ERS248995
10349_1_82	ERS248996
10349_1_84	ERS248998
10349_1_86	ERS249000
10349_1_87	ERS249001
10349_1_88	ERS249002
10349_1_89	ERS249003
10349_1_90	ERS249004
10349_1_91	ERS249005
10349_1_95	ERS249009
10396_8_20	ERS239677
10425_1_1	ERS325082
10425_1_2	ERS325085
10425_1_3	ERS325093
10425_1_4	ERS325097
10425_1_5	ERS325107
10425_1_6	ERS325108
10425_1_7	ERS325121
10425_1_8	ERS325145
10425_1_9	ERS325146
10425_1_10	ERS325151
10425_1_11	ERS325153
10425_1_13	ERS325168
10425_1_15	ERS325177
10425_1_16	ERS325184
10425_1_17	ERS325191
10425_1_18	ERS325192
10425_1_19	ERS325193
10425_1_20	ERS325196
10425_1_21	ERS325198
10425_1_23	ERS325200
10425_1_24	ERS325201
10425_1_26	ERS325210
10425_1_27	ERS325216
10425_1_29	ERS325223
10425_1_30	ERS325224
10425_1_31	ERS325225
10425_1_32	ERS325229
10425_1_33	ERS325232
10425_1_34	ERS325246
10425_1_37	ERS325256
10425_1_40	ERS325275
10425_1_42	ERS325284
10425_1_43	ERS325287
10425_1_45	ERS325299
10425_1_46	ERS325302
10425_1_48	ERS325320
10425_1_51	ERS325338
10425_1_54	ERS325353
10425_1_55	ERS325356
10425_1_57	ERS325363
10425_1_58	ERS325365
10425_1_60	ERS325369
10425_1_62	ERS325374
10425_1_67	ERS325388
10425_1_68	ERS325389
10425_1_70	ERS325394
10425_1_72	ERS325396
10425_1_73	ERS325397
10425_1_75	ERS325400
10425_1_76	ERS325403
10425_1_81	ERS325412
10425_1_82	ERS325413
10425_1_85	ERS325420
10425_1_93	ERS325443
10425_1_94	ERS325456
10425_1_96	ERS325458
10426_1_1	ERS325105
10426_1_2	ERS325129
10426_1_3	ERS325134
10426_1_4	ERS325142
10426_1_5	ERS325150
10426_1_6	ERS325155
10426_1_9	ERS325181
10426_1_10	ERS325182
10426_1_11	ERS325186
10426_1_12	ERS325188
10426_1_13	ERS325189
10426_1_14	ERS325203
10426_1_15	ERS325204
10426_1_16	ERS325205
10426_1_17	ERS325206
10426_1_19	ERS325208
10426_1_21	ERS325219
10426_1_23	ERS325221
10426_1_24	ERS325230
10426_1_25	ERS325240
10426_1_26	ERS325244
10426_1_27	ERS325249
10426_1_28	ERS325254
10426_1_29	ERS325257
10426_1_30	ERS325262
10426_1_31	ERS325265
10426_1_34	ERS325278
10426_1_35	ERS325280
10426_1_36	ERS325286
10426_1_37	ERS325288
10426_1_38	ERS325292
10426_1_40	ERS325295
10426_1_41	ERS325296
10426_1_42	ERS325298
10426_1_43	ERS325301
10426_1_47	ERS325318
10426_1_48	ERS325319
10426_1_49	ERS325323
10426_1_50	ERS325326
10426_1_51	ERS325327
10426_1_52	ERS325329
10426_1_54	ERS325333
10426_1_55	ERS325335
10426_1_57	ERS325340
10426_1_58	ERS325342
10426_1_59	ERS325343
10426_1_60	ERS325350
10426_1_61	ERS325351
10426_1_62	ERS325355
10426_1_63	ERS325358
10426_1_64	ERS325361
10426_1_67	ERS325371
10426_1_69	ERS325378
10426_1_70	ERS325380
10426_1_71	ERS325383
10426_1_72	ERS325398
10426_1_74	ERS325415
10426_1_76	ERS325423
10426_1_78	ERS325428
10426_1_79	ERS325429
10426_1_80	ERS325430
10426_1_81	ERS325434
10426_1_82	ERS325436
10426_1_83	ERS325437
10426_1_84	ERS325438
10426_1_85	ERS325439
10426_1_88	ERS325447
10426_1_92	ERS325452
10426_1_94	ERS325454
10426_1_95	ERS325460
10426_1_96	ERS325463
10492_1_1	ERS326206
10492_1_2	ERS326215
10492_1_3	ERS326220
10492_1_4	ERS326221
10492_1_5	ERS326223
10492_1_6	ERS326227
10492_1_7	ERS326230
10492_1_8	ERS326233
10492_1_9	ERS326235
10492_1_10	ERS326239
10492_1_11	ERS326241
10492_1_12	ERS326245
10492_1_13	ERS326247
10492_1_14	ERS326249
10492_1_15	ERS326251
10492_1_16	ERS326254
10492_1_17	ERS326258
10492_1_18	ERS326261
10492_1_19	ERS326266
10492_1_20	ERS326269
10492_1_21	ERS326282
10492_1_22	ERS326285
10492_1_23	ERS326287
10492_1_24	ERS326296
10492_1_25	ERS326297
10492_1_26	ERS326298
10492_1_27	ERS326299
10492_1_28	ERS326300
10492_1_29	ERS326306
10492_1_30	ERS326311
10492_1_31	ERS326316
10492_1_32	ERS326317
10492_1_33	ERS326323
10492_1_34	ERS326326
10492_1_35	ERS326329
10492_1_36	ERS326331
10492_1_37	ERS326334
10492_1_38	ERS326337
10492_1_39	ERS326339
10492_1_40	ERS326341
10492_1_41	ERS326342
10492_1_42	ERS326343
10492_1_43	ERS326348
10492_1_44	ERS326349
10492_1_45	ERS326352
10492_1_46	ERS326353
10492_1_47	ERS326355
10492_1_48	ERS326356
10492_1_49	ERS326357
10492_1_50	ERS326358
10492_1_51	ERS326359
10492_1_52	ERS326365
10492_1_53	ERS326367
10492_1_54	ERS326369
10492_1_55	ERS326370
10492_1_56	ERS326374
10492_1_57	ERS326395
10492_1_58	ERS326410
10492_1_59	ERS326419
10492_1_60	ERS326426
10492_1_61	ERS326428
10492_1_62	ERS326435
10492_1_63	ERS326437
10492_1_64	ERS326454
10492_1_65	ERS326455
10492_1_66	ERS326461
10492_1_67	ERS326462
10492_1_68	ERS326463
10492_1_69	ERS326464
10492_1_70	ERS326466
10492_1_71	ERS326482
10492_1_72	ERS326485
10492_1_73	ERS326486
10492_1_74	ERS326487
10492_1_75	ERS326491
10492_1_76	ERS326493
10492_1_77	ERS326496
10492_1_78	ERS326497
10492_1_79	ERS326503
10492_1_80	ERS326504
10492_1_81	ERS326506
10492_1_82	ERS326508
10492_1_83	ERS326510
10492_1_84	ERS326511
10492_1_85	ERS326512
10492_1_86	ERS326518
10493_1_1	ERS326208
10493_1_2	ERS326209
10493_1_3	ERS326213
10493_1_4	ERS326216
10493_1_5	ERS326217
10493_1_6	ERS326218
10493_1_7	ERS326225
10493_1_8	ERS326226
10493_1_9	ERS326228
10493_1_10	ERS326229
10493_1_11	ERS326231
10493_1_12	ERS326232
10493_1_13	ERS326236
10493_1_14	ERS326240
10493_1_15	ERS326243
10493_1_16	ERS326250
10493_1_17	ERS326252
10493_1_18	ERS326253
10493_1_19	ERS326256
10493_1_20	ERS326257
10493_1_21	ERS326259
10493_1_22	ERS326262
10493_1_23	ERS326263
10493_1_24	ERS326268
10493_1_26	ERS326274
10493_1_27	ERS326275
10493_1_28	ERS326277
10493_1_29	ERS326279
10493_1_30	ERS326283
10493_1_31	ERS326284
10493_1_32	ERS326294
10493_1_33	ERS326301
10493_1_34	ERS326302
10493_1_35	ERS326303
10493_1_36	ERS326304
10493_1_37	ERS326305
10493_1_38	ERS326307
10493_1_39	ERS326314
10493_1_40	ERS326315
10493_1_41	ERS326320
10493_1_42	ERS326322
10493_1_43	ERS326332
10493_1_44	ERS326335
10493_1_45	ERS326336
10493_1_46	ERS326344
10493_1_47	ERS326346
10493_1_48	ERS326350
10493_1_49	ERS326361
10493_1_50	ERS326368
10493_1_51	ERS326376
10493_1_52	ERS326378
10493_1_53	ERS326379
10493_1_54	ERS326382
10493_1_55	ERS326383
10493_1_56	ERS326386
10493_1_57	ERS326387
10493_1_58	ERS326388
10493_1_59	ERS326389
10493_1_60	ERS326391
10493_1_61	ERS326392
10493_1_62	ERS326396
10493_1_63	ERS326397
10493_1_64	ERS326398
10493_1_65	ERS326399
10493_1_66	ERS326400
10493_1_67	ERS326401
10493_1_68	ERS326413
10493_1_69	ERS326421
10493_1_70	ERS326422
10493_1_71	ERS326430
10493_1_72	ERS326431
10493_1_73	ERS326436
10493_1_74	ERS326439
10493_1_75	ERS326448
10493_1_76	ERS326451
10493_1_77	ERS326452
10493_1_78	ERS326458
10493_1_79	ERS326468
10493_1_80	ERS326483
10493_1_81	ERS326488
10493_1_82	ERS326489
10493_1_83	ERS326501
10493_1_84	ERS326502
10493_1_85	ERS326507
10493_1_86	ERS326515
10540_1_2	ERS325118
10540_1_4	ERS325149
10540_1_5	ERS325158
10540_1_7	ERS325173
10540_1_8	ERS325178
10540_1_9	ERS325179
10540_1_10	ERS325180
10540_1_11	ERS325183
10540_1_12	ERS325185
10540_1_14	ERS325190
10540_1_15	ERS325194
10540_1_16	ERS325195
10540_1_17	ERS325197
10540_1_18	ERS325202
10540_1_19	ERS325211
10540_1_20	ERS325213
10540_1_21	ERS325218
10540_1_22	ERS325226
10540_1_23	ERS325227
10540_1_24	ERS325228
10540_1_26	ERS325234
10540_1_27	ERS325235
10540_1_28	ERS325236
10540_1_29	ERS325237
10540_1_30	ERS325241
10540_1_31	ERS325242
10540_1_32	ERS325243
10540_1_34	ERS325250
10540_1_35	ERS325251
10540_1_36	ERS325252
10540_1_38	ERS325255
10540_1_39	ERS325258
10540_1_40	ERS325259
10540_1_41	ERS325260
10540_1_42	ERS325266
10540_1_43	ERS325267
10540_1_44	ERS325270
10540_1_45	ERS325271
10540_1_46	ERS325273
10540_1_47	ERS325274
10540_1_48	ERS325277
10540_1_49	ERS325281
10540_1_50	ERS325282
10540_1_51	ERS325285
10540_1_52	ERS325289
10540_1_53	ERS325290
10540_1_54	ERS325294
10540_1_55	ERS325297
10540_1_57	ERS325303
10540_1_58	ERS325304
10540_1_59	ERS325305
10540_1_60	ERS325306
10540_1_61	ERS325308
10540_1_62	ERS325309
10540_1_63	ERS325310
10540_1_64	ERS325312
10540_1_65	ERS325314
10540_1_66	ERS325317
10540_1_67	ERS325321
10540_1_68	ERS325324
10540_1_69	ERS325325
10540_1_70	ERS325328
10540_1_72	ERS325334
10540_1_73	ERS325336
10540_1_74	ERS325337
10540_1_76	ERS325344
10540_1_77	ERS325345
10540_1_78	ERS325348
10540_1_79	ERS325349
10540_1_82	ERS325357
10540_1_83	ERS325360
10540_1_85	ERS325373
10540_1_86	ERS325375
10540_1_88	ERS325381
10540_1_89	ERS325391
10540_1_90	ERS325407
10540_1_91	ERS325421
10540_1_92	ERS325445
10540_1_93	ERS325446
10540_1_94	ERS325455
10540_1_96	ERS325461
10541_1_57	ERS325049
10541_1_58	ERS325050
10541_1_62	ERS325054
10541_1_64	ERS325056
10541_1_66	ERS325058
10541_1_68	ERS325060
10541_1_71	ERS325063
10541_1_73	ERS325065
10541_1_74	ERS325066
10541_1_75	ERS325067
10541_2_1	ERS326207
10541_2_3	ERS326214
10541_2_4	ERS326238
10541_2_5	ERS326255
10541_2_6	ERS326260
10541_2_7	ERS326264
10541_2_8	ERS326278
10541_2_9	ERS326280
10541_2_10	ERS326281
10541_2_11	ERS326286
10541_2_12	ERS326288
10541_2_13	ERS326289
10541_2_14	ERS326308
10541_2_15	ERS326309
10541_2_16	ERS326310
10541_2_17	ERS326312
10541_2_18	ERS326313
10541_2_19	ERS326319
10541_2_20	ERS326324
10541_2_21	ERS326325
10541_2_22	ERS326377
10541_2_24	ERS326381
10541_2_25	ERS326384
10541_2_26	ERS326385
10541_2_27	ERS326393
10541_2_28	ERS326394
10541_2_29	ERS326403
10541_2_30	ERS326404
10541_2_31	ERS326405
10541_2_32	ERS326406
10541_2_34	ERS326409
10541_2_35	ERS326411
10541_2_36	ERS326412
10541_2_37	ERS326415
10541_2_38	ERS326416
10541_2_39	ERS326417
10541_2_40	ERS326418
10541_2_41	ERS326420
10541_2_42	ERS326423
10541_2_43	ERS326425
10541_2_44	ERS326427
10541_2_45	ERS326429
10541_2_46	ERS326432
10541_2_47	ERS326433
10541_2_48	ERS326434
10541_2_49	ERS326440
10541_2_50	ERS326441
10541_2_51	ERS326442
10541_2_52	ERS326444
10541_2_53	ERS326445
10541_2_54	ERS326449
10541_2_55	ERS326456
10541_2_56	ERS326460
10561_2_1	ERS325083
10561_2_2	ERS325084
10561_2_3	ERS325086
10561_2_4	ERS325087
10561_2_5	ERS325088
10561_2_6	ERS325089
10561_2_8	ERS325091
10561_2_9	ERS325092
10561_2_10	ERS325094
10561_2_12	ERS325098
10561_2_13	ERS325099
10561_2_14	ERS325100
10561_2_15	ERS325101
10561_2_16	ERS325102
10561_2_17	ERS325103
10561_2_18	ERS325104
10561_2_19	ERS325106
10561_2_20	ERS325109
10561_2_21	ERS325110
10561_2_23	ERS325112
10561_2_24	ERS325113
10561_2_25	ERS325114
10561_2_26	ERS325115
10561_2_27	ERS325116
10561_2_28	ERS325117
10561_2_29	ERS325119
10561_2_30	ERS325120
10561_2_31	ERS325122
10561_2_32	ERS325123
10561_2_33	ERS325124
10561_2_35	ERS325127
10561_2_36	ERS325128
10561_2_37	ERS325130
10561_2_38	ERS325131
10561_2_39	ERS325132
10561_2_40	ERS325133
10561_2_42	ERS325136
10561_2_43	ERS325137
10561_2_44	ERS325138
10561_2_45	ERS325139
10561_2_46	ERS325140
10561_2_47	ERS325141
10561_2_48	ERS325143
10561_2_49	ERS325144
10561_2_50	ERS325147
10561_2_51	ERS325148
10561_2_52	ERS325152
10561_2_53	ERS325154
10561_2_54	ERS325156
10561_2_55	ERS325159
10561_2_56	ERS325160
10561_2_57	ERS325162
10561_2_58	ERS325163
10561_2_59	ERS325164
10561_2_60	ERS325165
10561_2_61	ERS325167
10561_2_62	ERS325170
10561_2_63	ERS325171
10561_2_64	ERS325172
10561_2_66	ERS325175
10561_2_67	ERS325214
10561_2_68	ERS325215
10561_2_69	ERS325217
10561_2_70	ERS325231
10561_2_71	ERS325238
10561_2_72	ERS325239
10561_2_73	ERS325261
10561_2_74	ERS325263
10561_2_76	ERS325283
10561_2_77	ERS325307
10561_2_78	ERS325359
10561_2_79	ERS325366
10561_2_80	ERS325382
10561_2_82	ERS325390
10561_2_84	ERS325401
10561_2_86	ERS325406
10561_2_88	ERS325418
10561_2_90	ERS325426
10561_2_92	ERS325432
10562_2_1	ERS326210
10562_2_2	ERS326212
10562_2_3	ERS326219
10562_2_4	ERS326222
10562_2_5	ERS326224
10562_2_6	ERS326234
10562_2_7	ERS326237
10562_2_8	ERS326242
10562_2_9	ERS326244
10562_2_10	ERS326246
10562_2_11	ERS326248
10562_2_12	ERS326265
10562_2_13	ERS326267
10562_2_14	ERS326270
10562_2_15	ERS326271
10562_2_16	ERS326272
10562_2_17	ERS326276
10562_2_18	ERS326290
10562_2_19	ERS326291
10562_2_20	ERS326292
10562_2_21	ERS326293
10562_2_22	ERS326295
10562_2_23	ERS326318
10562_2_24	ERS326321
10562_2_25	ERS326327
10562_2_26	ERS326328
10562_2_27	ERS326330
10562_2_28	ERS326333
10562_2_29	ERS326338
10562_2_30	ERS326340
10562_2_31	ERS326345
10562_2_32	ERS326347
10562_2_33	ERS326351
10562_2_34	ERS326354
10562_2_35	ERS326360
10562_2_36	ERS326362
10562_2_37	ERS326363
10562_2_38	ERS326364
10562_2_39	ERS326366
10562_2_40	ERS326371
10562_2_41	ERS326372
10562_2_42	ERS326373
10562_2_43	ERS326375
10562_2_44	ERS326390
10562_2_45	ERS326402
10562_2_46	ERS326407
10562_2_47	ERS326414
10562_2_48	ERS326424
10562_2_49	ERS326438
10562_2_50	ERS326443
10562_2_51	ERS326446
10562_2_52	ERS326447
10562_2_53	ERS326450
10562_2_54	ERS326453
10562_2_55	ERS326457
10562_2_56	ERS326459
10562_2_58	ERS326467
10562_2_59	ERS326469
10562_2_60	ERS326470
10562_2_61	ERS326471
10562_2_62	ERS326472
10562_2_63	ERS326473
10562_2_64	ERS326474
10562_2_65	ERS326475
10562_2_66	ERS326476
10562_2_67	ERS326477
10562_2_68	ERS326478
10562_2_69	ERS326479
10562_2_70	ERS326480
10562_2_71	ERS326481
10562_2_72	ERS326484
10562_2_73	ERS326490
10562_2_74	ERS326492
10562_2_75	ERS326494
10562_2_76	ERS326495
10562_2_77	ERS326498
10562_2_78	ERS326499
10562_2_79	ERS326500
10562_2_80	ERS326505
10562_2_81	ERS326509
10562_2_82	ERS326513
10562_2_83	ERS326514
10562_2_84	ERS326516
10562_2_85	ERS326517
10562_2_86	ERS326519
10592_2_1	ERS329535
10592_2_2	ERS329532
10592_2_3	ERS329527
10592_2_4	ERS329516
10592_2_5	ERS329540
10592_2_6	ERS329541
10592_2_7	ERS329530
10592_2_8	ERS329539
10592_2_9	ERS329528
10592_2_10	ERS329526
10592_2_11	ERS329538
10592_2_12	ERS329521
10592_2_13	ERS329518
10592_2_14	ERS329514
10592_2_15	ERS329542
10592_2_16	ERS329523
10592_2_17	ERS329537
10592_2_18	ERS329533
10592_2_19	ERS329519
10592_2_20	ERS329515
10592_2_21	ERS329531
10592_2_22	ERS329546
10592_2_23	ERS329525
10592_2_24	ERS329536
10592_2_25	ERS329543
10592_2_26	ERS329544
10592_2_27	ERS329545
10592_2_28	ERS329520
10592_2_29	ERS329517
10592_2_30	ERS329522
10592_2_31	ERS329524
10592_2_32	ERS329513
10592_2_33	ERS329529
10592_2_34	ERS329534
10592_2_35	ERS330815
10592_2_36	ERS330919
10592_2_37	ERS330906
10592_2_38	ERS330807
10592_2_39	ERS330818
10592_2_40	ERS330880
10592_2_41	ERS330804
10592_2_42	ERS330830
10592_2_43	ERS330821
10592_2_44	ERS330822
10592_2_45	ERS330852
10592_2_46	ERS330903
10592_2_47	ERS330910
10592_2_48	ERS330802
10592_2_49	ERS330854
10592_2_50	ERS330805
10592_2_51	ERS330810
10592_2_52	ERS330909
10592_2_53	ERS330918
10592_2_54	ERS330847
10592_2_55	ERS330839
10592_2_56	ERS330856
10592_2_57	ERS330835
10592_2_58	ERS330913
10592_2_59	ERS330813
10592_2_61	ERS330908
10592_2_62	ERS330820
10592_2_63	ERS330905
10592_2_65	ERS330911
10592_2_66	ERS330801
10592_2_67	ERS330829
10592_2_68	ERS330809
10592_2_69	ERS330826
10592_2_70	ERS330806
10592_2_71	ERS330890
10592_2_72	ERS330892
10592_2_73	ERS330849
10592_2_74	ERS330817
10592_2_75	ERS330912
10592_2_76	ERS330897
10592_2_77	ERS330874
10592_2_78	ERS330881
10592_2_79	ERS330873
10592_2_80	ERS330927
10592_2_81	ERS330917
10592_2_82	ERS330915
10593_2_1	ERS330843
10593_2_2	ERS330907
10593_2_3	ERS330894
10593_2_4	ERS330842
10593_2_5	ERS330823
10593_2_6	ERS330837
10593_2_7	ERS330860
10593_2_8	ERS330863
10593_2_9	ERS330816
10593_2_10	ERS330858
10593_2_11	ERS330861
10593_2_12	ERS330916
10593_2_13	ERS330841
10593_2_14	ERS330868
10593_2_15	ERS330879
10593_2_16	ERS330931
10593_2_17	ERS330865
10593_2_18	ERS330929
10593_2_19	ERS330869
10593_2_20	ERS330882
10593_2_21	ERS330925
10593_2_22	ERS330838
10593_2_23	ERS330891
10593_2_24	ERS330840
10593_2_26	ERS330857
10593_2_27	ERS330866
10593_2_28	ERS330914
10593_2_29	ERS330923
10593_2_30	ERS330855
10593_2_31	ERS330921
10593_2_32	ERS330888
10593_2_33	ERS330867
10593_2_34	ERS330893
10593_2_35	ERS330895
10593_2_36	ERS330924
10593_2_37	ERS330832
10593_2_38	ERS330871
10593_2_39	ERS330850
10593_2_40	ERS330803
10593_2_41	ERS330828
10593_2_42	ERS330889
10593_2_43	ERS330811
10593_2_44	ERS330808
10593_2_45	ERS330833
10593_2_46	ERS330814
10593_2_47	ERS330900
10593_2_48	ERS330922
10593_2_49	ERS330827
10593_2_50	ERS330902
10593_2_51	ERS330928
10593_2_52	ERS330899
10593_2_53	ERS330876
10593_2_54	ERS330812
10593_2_55	ERS330836
10593_2_56	ERS330877
10593_2_57	ERS330886
10593_2_58	ERS330864
10593_2_59	ERS330824
10593_2_60	ERS330848
10593_2_61	ERS330898
10593_2_62	ERS330870
10593_2_63	ERS330920
10593_2_64	ERS330884
10593_2_65	ERS330878
10593_2_66	ERS330872
10593_2_67	ERS330851
10593_2_68	ERS330844
10593_2_69	ERS330875
10593_2_72	ERS330904
10593_2_73	ERS330883
10593_2_74	ERS330887
10593_2_75	ERS330819
10593_2_76	ERS330901
10593_2_77	ERS330896
10593_2_78	ERS330845
10593_2_79	ERS330825
10593_2_80	ERS330885
10593_2_81	ERS330831
10593_2_82	ERS330859
10593_2_83	ERS330846
10607_1_42	ERS327434
10607_1_43	ERS327436
10607_1_44	ERS327439
10607_1_45	ERS327442
10607_1_46	ERS327443
10607_1_47	ERS327446
10607_1_48	ERS327448
10607_1_49	ERS327449
10607_1_50	ERS327450
10607_1_51	ERS327451
10607_1_52	ERS327452
10607_1_58	ERS327467
10607_1_59	ERS327468
10607_1_60	ERS327469
10607_1_62	ERS327471
10607_1_63	ERS327472
10607_1_64	ERS327473
10607_1_65	ERS327474
10607_1_66	ERS327475
10607_1_67	ERS327476
10607_1_69	ERS327478
10607_1_70	ERS327479
10607_1_73	ERS327483
10607_1_74	ERS327484
10607_1_75	ERS327485
10607_1_76	ERS327486
10607_1_77	ERS327487
10607_1_78	ERS327488
10607_1_79	ERS327490
10607_1_80	ERS327498
10607_1_81	ERS327499
10607_1_82	ERS327501
10607_1_83	ERS327502
10607_1_84	ERS327503
10607_1_85	ERS327504
10607_1_86	ERS327515
10607_1_87	ERS327517
10607_1_89	ERS327522
10607_1_90	ERS327529
10607_1_91	ERS327531
10607_1_92	ERS327537
10607_1_93	ERS327539
10607_1_95	ERS327550
10607_1_96	ERS327552
10607_2_1	ERS327352
10607_2_2	ERS327353
10607_2_3	ERS327354
10607_2_4	ERS327355
10607_2_5	ERS327356
10607_2_6	ERS327357
10607_2_7	ERS327358
10607_2_8	ERS327359
10607_2_9	ERS327360
10607_2_10	ERS327361
10607_2_11	ERS327362
10607_2_12	ERS327363
10607_2_13	ERS327364
10607_2_14	ERS327365
10607_2_15	ERS327366
10607_2_17	ERS327368
10607_2_18	ERS327369
10607_2_19	ERS327370
10607_2_20	ERS327371
10607_2_21	ERS327372
10607_2_22	ERS327373
10607_2_23	ERS327374
10607_2_24	ERS327375
10607_2_25	ERS327376
10607_2_26	ERS327377
10607_2_27	ERS327378
10607_2_28	ERS327379
10607_2_29	ERS327380
10607_2_30	ERS327381
10607_2_32	ERS327383
10607_2_33	ERS327384
10607_2_34	ERS327385
10607_2_35	ERS327386
10607_2_36	ERS327387
10607_2_37	ERS327388
10607_2_38	ERS327389
10607_2_40	ERS327391
10607_2_41	ERS327392
10607_2_53	ERS327454
10607_2_54	ERS327462
10607_2_55	ERS327464
10607_2_56	ERS327465
10608_1_1	ERS327435
10608_1_2	ERS327437
10608_1_3	ERS327438
10608_2_4	ERS327440
10608_2_5	ERS327441
10608_2_7	ERS327445
10608_2_9	ERS327453
10608_2_11	ERS327456
10608_2_12	ERS327457
10608_2_13	ERS327458
10608_2_15	ERS327460
10608_2_16	ERS327461
10608_2_17	ERS327463
10608_2_18	ERS327481
10608_2_19	ERS327489
10608_2_21	ERS327492
10608_2_22	ERS327493
10608_2_23	ERS327494
10608_2_24	ERS327495
10608_2_25	ERS327496
10608_2_26	ERS327497
10608_2_28	ERS327505
10608_2_30	ERS327507
10608_2_31	ERS327508
10608_2_32	ERS327509
10608_2_34	ERS327511
10608_2_35	ERS327512
10608_2_36	ERS327513
10608_2_37	ERS327514
10608_2_39	ERS327519
10608_2_42	ERS327523
10608_2_43	ERS327524
10608_2_44	ERS327525
10608_2_45	ERS327526
10608_2_48	ERS327530
10608_2_49	ERS327532
10608_2_50	ERS327533
10608_2_51	ERS327534
10608_2_52	ERS327535
10608_2_57	ERS327543
10608_2_58	ERS327544
10608_2_59	ERS327545
10608_2_60	ERS327546
10608_2_61	ERS327547
10608_2_62	ERS327548
10608_2_63	ERS327549
10608_2_65	ERS327553
10608_2_66	ERS327554
10608_2_67	ERS327555
10608_2_68	ERS327556
11642_2_1	ERS362826
11642_2_2	ERS362827
11642_2_4	ERS362829
11642_2_7	ERS362832
11642_2_10	ERS362834
11642_2_13	ERS362837
11642_2_15	ERS362839
11642_2_16	ERS362840
11642_2_17	ERS362841
11642_2_18	ERS362842
11642_2_19	ERS362843
11642_2_20	ERS362844
11642_2_21	ERS362845
11642_2_22	ERS362846
11642_2_23	ERS362848
11642_2_24	ERS362849
11642_2_25	ERS362850
11642_2_26	ERS362851
11642_2_27	ERS362852
11642_2_29	ERS362854
11642_2_32	ERS362856
11642_2_33	ERS362857
11642_2_39	ERS362863
11642_2_40	ERS362864
11642_2_42	ERS362866
11642_2_45	ERS362868
11642_2_49	ERS362872
11642_2_51	ERS362874
11642_2_53	ERS362876
11642_2_54	ERS362877
11642_2_56	ERS362879
11642_2_57	ERS362880
11642_2_58	ERS362881
11642_2_60	ERS362883
11642_2_63	ERS362886
11642_2_64	ERS362887
11642_2_65	ERS362888
11642_2_66	ERS362889
11642_2_67	ERS362890
11642_2_68	ERS362891
11642_2_69	ERS362892
11642_2_70	ERS362893
11642_2_71	ERS362894
11642_2_72	ERS362895
11642_2_73	ERS362896
11642_2_75	ERS362898
11642_2_77	ERS362900
11642_2_79	ERS362902
11642_2_81	ERS362904
11642_2_82	ERS362905
11642_2_83	ERS362906
11642_2_84	ERS362907
11642_2_85	ERS362908
11642_2_86	ERS362909
11642_2_87	ERS362910
11800_1_7	ERS362744
11800_1_9	ERS362745
11800_1_14	ERS362750
11800_1_15	ERS362751
11800_1_18	ERS362754
11800_1_24	ERS362760
11800_1_32	ERS362767
11800_1_37	ERS362772
11800_1_42	ERS362777
11800_1_47	ERS362781
11800_1_48	ERS362782
11800_1_53	ERS362787
11800_1_54	ERS362788
11800_1_55	ERS362789
11800_1_56	ERS362790
11800_1_57	ERS362791
11800_1_58	ERS362792
11800_1_62	ERS362796
11800_1_63	ERS362797
11800_1_65	ERS362799
11800_1_66	ERS362800
11800_1_70	ERS362804
11800_1_72	ERS362806
11800_1_77	ERS362811
11800_1_78	ERS362812
11800_1_79	ERS362813
11800_1_80	ERS362814
11800_1_81	ERS362815
11800_1_82	ERS362816
11800_1_85	ERS362819
11800_1_86	ERS362820
11800_1_87	ERS362821
11800_1_88	ERS362822
11800_1_89	ERS362823
12045_3_70	ERS362746
12045_3_72	ERS362748
12045_3_75	ERS362756
12045_3_76	ERS362757
12045_3_81	ERS362771
12045_3_82	ERS362778
12045_3_83	ERS362785
12045_3_88	ERS362809
12045_3_90	ERS362825
13071_1_91	ERS462550
13071_1_93	ERS462552
13097_1_74	ERS462533
13097_1_77	ERS462536
13097_1_78	ERS462537
13097_1_79	ERS462538
13097_1_80	ERS462539
13097_1_81	ERS462540
13097_1_83	ERS462542
13097_1_84	ERS462543
13097_1_85	ERS462544
13103_1_2	ERS462557
13103_1_4	ERS462559
13103_1_6	ERS462561
13103_1_7	ERS462562
13103_1_8	ERS462563
13103_1_9	ERS462564
13103_1_11	ERS462566
13103_1_12	ERS462567
13103_1_13	ERS462568
13134_1_14	ERS462569
13134_1_16	ERS462571
13134_1_18	ERS462573
13134_1_20	ERS462575
13134_1_21	ERS462576
13134_1_23	ERS462578
13134_1_24	ERS462579
13134_1_25	ERS462580
13566_1_2	ERS481064
13566_1_3	ERS481066
13566_1_4	ERS481067
13566_1_6	ERS481071
13566_1_10	ERS481079
13566_1_11	ERS481082
13566_1_13	ERS481086
13566_1_14	ERS481088
13566_1_17	ERS481095
13566_1_21	ERS481103
13566_1_25	ERS481112
13566_1_26	ERS481114
13566_1_28	ERS481119
13566_1_33	ERS481130
13566_1_35	ERS481134
13566_1_39	ERS481143
13566_1_40	ERS481145
13566_1_42	ERS481149
13566_1_45	ERS481156
13566_1_46	ERS481158
13566_1_47	ERS481160
13566_1_49	ERS481164
13566_1_52	ERS481171
13566_1_53	ERS481173
13566_1_54	ERS481175
13566_1_55	ERS481177
13566_1_56	ERS481180
13566_1_59	ERS481186
13566_1_60	ERS481188
13566_1_61	ERS481191
13566_1_66	ERS481202
13566_1_67	ERS481204
13566_1_69	ERS481208
13566_1_74	ERS481222
13566_1_76	ERS481226
13566_1_80	ERS481235
13566_1_81	ERS481237
13566_1_82	ERS481239
13566_1_83	ERS481240
14555_2_2	ERS481065
14555_2_3	ERS481068
14555_2_8	ERS481078
14555_2_9	ERS481080
14555_2_12	ERS481085
14555_2_14	ERS481089
14555_2_15	ERS481091
14555_2_16	ERS481093
14555_2_17	ERS481094
14555_2_18	ERS481096
14555_2_20	ERS481100
14555_2_21	ERS481102
14555_2_24	ERS481108
14555_2_25	ERS481109
14555_2_27	ERS481113
14555_2_28	ERS481115
[truncated: 591 more rows]
